# Supplementary material for: {Bis[2-(diphenyl­phosphino)eth­yl]phenyl­phosphine-κ3 P,P′,P′′}chloridopalladium(II) hexa­fluoridophosphate
Source: Acta Crystallogr Sect E Struct Rep Online. 2009 Jun 20;65(Pt 7):m792. doi: 10.1107/S1600536809022417 (PMC2969369; doi:10.1107/S1600536809022417)
Supplement: Supplementary file 1 [file e-65-0m792-sup1.cif]

##############################################################################
###                                                                        ###
###        Electronic paper (Acta Crystallographica Section E)             ###
###                                                                        ###
##############################################################################
#                                                                            #
# This CIF contains the data in a paper accepted for publication in Acta     #
# Crystallographica Section E. It conforms to the requirements of Notes      #
# for Authors for Section E, and has been peer reviewed under the auspices   #
# of the IUCr Commission on Journals.                                        #
#                                                                            #
# Full details of the Crystallographic Information File format               #
# are given in the paper "The Crystallographic Information File (CIF):       #
# a New Standard Archive File for Crystallography" by S. R. Hall, F. H.      #
# Allen and I. D. Brown [Acta Cryst. (1991), A47, 655-685].                  #
#                                                                            #
# The current version of the core CIF dictionary is obtainable from          #
# ftp://ftp.iucr.org/pub/cif_core.dic. The current version number is 2.4.    #
#                                                                            #
# Software is freely available for graphical display of the structure(s) in  #
# this CIF.  For information consult the CIF home page http://www.iucr.org/  #
# cif/home.html                                                              #
#                                                                            #
# This file may be used for bona fide research purposes within the           #
# scientific community so long as proper attribution is given to the journal # 
# article from which it was obtained.                                        #
#                                                                            #
##############################################################################
                                             
data_global
_audit_creation_method     'form.cif (version 2.0)'
_journal_data_validation_number     ?
_journal_date_recd_electronic     2009-05-28
_journal_date_accepted     2009-06-11
_journal_name_full     'Acta Crystallographica, Section E'
_journal_year     2009
_journal_volume     65
_journal_issue      7
_journal_page_first     m792
_journal_page_last     m792
_journal_paper_category     QM
_journal_coeditor_code     HB2992
_publ_contact_author_name     'Monte L. Helm'
_publ_contact_author_address
;
Chemistry Department
Fort Lewis College
1000 Rim Drive
Durango, CO 81301
USA
;
_publ_contact_author_email     'helm_m@fortlewis.edu'
_publ_contact_author_fax     '19702477567'
_publ_contact_author_phone     '19702477635'
_publ_section_title
;\
{Bis[2-(diphenylphosphino)ethyl]phenylphosphine-\k^3^<i>P</i>,<i>P</i>',\
<i>P</i>''}chloridopalladium(II) hexafluoridophosphate
;
loop_
    _publ_author_name
    _publ_author_footnote
    _publ_author_address
    'Vorce, Paul R.' .
;
Chemistry Department
Fort Lewis College
1000 Rim Drive
Durango, CO 81301
USA
;
    'Miller, Susie M.' .
;
Chemistry Department
Colorado State University
Fort Collins, CO 80523
USA
;
    'Helm, Monte L.' .
;
Chemistry Department
Fort Lewis College
1000 Rim Drive
Durango, CO 81301
USA
;
data_I
_chemical_name_systematic
;
{Bis[2-(diphenylphosphino)ethyl]phenylphosphine-\
\k^3^<i>P</i>,<i>P</i>',<i>P</i>''}chloridopalladium(II)
hexafluoridophosphate
;
_chemical_name_common     '[Pd(triphos)Cl](PF6)2'
_chemical_formula_moiety     'C34 H33 P3 Cl Pd +, P F6 -'
_chemical_formula_sum     'C34 H33 Cl F6 P4 Pd'
_chemical_formula_iupac     '[Pd Cl (C34 H33 P3)] P F6'
_chemical_formula_weight     821.33
_chemical_melting_point     'not measured'
_symmetry_cell_setting     Triclinic
_symmetry_space_group_name_H-M     'P -1'
_symmetry_space_group_name_Hall     '-P 1'
loop_
    _symmetry_equiv_pos_as_xyz
    'x, y, z'
    '-x, -y, -z'
_cell_length_a     11.2465(5)
_cell_length_b     11.8182(5)
_cell_length_c     15.5093(7)
_cell_angle_alpha     69.029(2)
_cell_angle_beta     70.439(2)
_cell_angle_gamma     69.697(2)
_cell_volume     1752.27(13)
_cell_formula_units_Z     2
_cell_measurement_reflns_used     9890
_cell_measurement_theta_min     2.70
_cell_measurement_theta_max     33.27
_cell_measurement_temperature     100(2)
_exptl_crystal_description     rod
_exptl_crystal_colour     colourless
_exptl_crystal_size_max     0.47
_exptl_crystal_size_mid     0.15
_exptl_crystal_size_min     0.10
_exptl_crystal_density_diffrn     1.557
_exptl_crystal_density_meas     ?
_exptl_crystal_density_method     'not measured'
_exptl_crystal_F_000     828
_exptl_absorpt_coefficient_mu     0.844
_exptl_absorpt_correction_type     multi-scan
_exptl_absorpt_process_details     '(SADABS; Bruker, 2000)'
_exptl_absorpt_correction_T_min     0.693
_exptl_absorpt_correction_T_max     0.917
_exptl_special_details
;
;
_diffrn_ambient_temperature     100(2)
_diffrn_radiation_type     MoK\a
_diffrn_radiation_wavelength     0.71073
_diffrn_radiation_source     'fine-focus sealed tube'
_diffrn_radiation_monochromator     graphite
_diffrn_measurement_device_type     'Bruker APEXII CCD'
_diffrn_measurement_method     '\f and \w'
_diffrn_detector_area_resol_mean     ?
_diffrn_reflns_number     48576
_diffrn_reflns_av_R_equivalents     0.0304
_diffrn_reflns_av_sigmaI/netI     0.0412
_diffrn_reflns_theta_min     1.91
_diffrn_reflns_theta_max     33.35
_diffrn_reflns_theta_full     33.35
_diffrn_measured_fraction_theta_max     0.982
_diffrn_measured_fraction_theta_full     0.982
_diffrn_reflns_limit_h_min     -16
_diffrn_reflns_limit_h_max     17
_diffrn_reflns_limit_k_min     -18
_diffrn_reflns_limit_k_max     18
_diffrn_reflns_limit_l_min     -23
_diffrn_reflns_limit_l_max     21
_diffrn_standards_number     ?
_diffrn_standards_interval_count     ?
_diffrn_standards_interval_time     ?
_diffrn_standards_decay_%     ?
_refine_special_details
;
Refinement of <i>F</i>^2^ against ALL reflections. The weighted <i>R</i>-factor
<i>wR</i> and goodness of fit <i>S</i> are based on <i>F</i>^2^, conventional
<i>R</i>-factors <i>R</i> are based on <i>F</i>, with <i>F</i> set to zero for
negative <i>F</i>^2^. The threshold expression of <i>F</i>^2^ >
\s(<i>F</i>^2^) is used only for calculating <i>R</i>-factors(gt) <i>etc</i>.
and is not relevant to the choice of reflections for refinement.
<i>R</i>-factors based on <i>F</i>^2^ are statistically about twice as large
as those based on <i>F</i>, and <i>R</i>- factors based on ALL data will be
even larger.
;
_reflns_number_total     13341
_reflns_number_gt     10917
_reflns_threshold_expression     I>2\s(I)
_refine_ls_structure_factor_coef     Fsqd
_refine_ls_matrix_type     full
_refine_ls_R_factor_all     0.0447
_refine_ls_R_factor_gt     0.0312
_refine_ls_wR_factor_gt     0.0623
_refine_ls_wR_factor_ref     0.0669
_refine_ls_goodness_of_fit_ref     1.030
_refine_ls_restrained_S_all     1.030
_refine_ls_number_reflns     13341
_refine_ls_number_parameters     415
_refine_ls_number_restraints     0
_refine_ls_hydrogen_treatment     constr
_refine_ls_weighting_scheme     calc
_refine_ls_weighting_details
         'calc w=1/[\s^2^(Fo^2^)+(0.0249P)^2^+0.7353P] where P=(Fo^2^+2Fc^2^)/3'
_atom_sites_solution_hydrogens     geom
_atom_sites_solution_primary     direct
_atom_sites_solution_secondary     difmap
_refine_ls_shift/su_max     0.002
_refine_ls_shift/su_mean     0.000
_refine_diff_density_max     0.711
_refine_diff_density_min     -0.673
_refine_ls_extinction_method     none
_refine_ls_extinction_coef     ?
loop_
    _atom_type_symbol
    _atom_type_description
    _atom_type_scat_dispersion_real
    _atom_type_scat_dispersion_imag
    _atom_type_scat_source
    'C' 'C' 0.0033 0.0016
                         'International Tables Vol C Tables 4.2.6.8 and 6.1.1.4'
    'H' 'H' 0.0000 0.0000
                         'International Tables Vol C Tables 4.2.6.8 and 6.1.1.4'
    'P' 'P' 0.1023 0.0942
                         'International Tables Vol C Tables 4.2.6.8 and 6.1.1.4'
    'Cl' 'Cl' 0.1484 0.1585
                         'International Tables Vol C Tables 4.2.6.8 and 6.1.1.4'
    'Pd' 'Pd' -0.9988 1.0072
                         'International Tables Vol C Tables 4.2.6.8 and 6.1.1.4'
    'F' 'F' 0.0171 0.0103
                         'International Tables Vol C Tables 4.2.6.8 and 6.1.1.4'
_computing_data_collection     'APEX2 (Bruker, 2006)'
_computing_cell_refinement     'SAINT (Bruker, 2006)'
_computing_data_reduction     'SAINT (Bruker, 2006'
_computing_structure_solution     'SHELXS97 (Sheldrick, 2008)'
_computing_structure_refinement     'SHELXL97 (Sheldrick, 2008)'
_computing_molecular_graphics     'SHELXTL (Sheldrick, 2008)'
_computing_publication_material     'SHELXTL (Sheldrick, 2008)'
loop_
    _atom_site_type_symbol
    _atom_site_label
    _atom_site_fract_x
    _atom_site_fract_y
    _atom_site_fract_z
    _atom_site_U_iso_or_equiv
    _atom_site_adp_type
    _atom_site_calc_flag
    _atom_site_refinement_flags
    _atom_site_occupancy
    _atom_site_disorder_assembly
    _atom_site_disorder_group
    Pd Pd1 0.543690(10) 0.544468(10) 0.728992(7) 0.01221(3) Uani d . 1 . .
    Cl Cl1 0.66556(3) 0.69224(3) 0.64082(3) 0.01911(7) Uani d . 1 . .
    P P1 0.41725(3) 0.41349(3) 0.80705(3) 0.01332(7) Uani d . 1 . .
    P P2 0.34703(3) 0.69724(3) 0.73350(3) 0.01374(7) Uani d . 1 . .
    P P3 0.71382(3) 0.36524(3) 0.75901(3) 0.01384(7) Uani d . 1 . .
    C C1 0.63963(14) 0.23211(14) 0.82230(11) 0.0178(3) Uani d . 1 . .
    H H1A 0.6334 0.1964 0.7756 0.021 Uiso calc R 1 . .
    H H1B 0.6956 0.1658 0.8631 0.021 Uiso calc R 1 . .
    C C2 0.50294(14) 0.27458(14) 0.88395(11) 0.0177(3) Uani d . 1 . .
    H H2A 0.5089 0.2948 0.9388 0.021 Uiso calc R 1 . .
    H H2B 0.4566 0.2077 0.9082 0.021 Uiso calc R 1 . .
    C C3 0.26481(14) 0.49798(14) 0.87132(11) 0.0182(3) Uani d . 1 . .
    H H3A 0.2009 0.4465 0.9003 0.022 Uiso calc R 1 . .
    H H3B 0.2800 0.5191 0.9224 0.022 Uiso calc R 1 . .
    C C4 0.21432(13) 0.61759(14) 0.79763(11) 0.0184(3) Uani d . 1 . .
    H H4A 0.1379 0.6736 0.8297 0.022 Uiso calc R 1 . .
    H H4B 0.1869 0.5962 0.7523 0.022 Uiso calc R 1 . .
    C C5 0.32177(14) 0.80673(14) 0.79914(10) 0.0156(3) Uani d . 1 . .
    C C6 0.19906(14) 0.89177(15) 0.81373(11) 0.0197(3) Uani d . 1 . .
    H H6A 0.1315 0.8893 0.7911 0.024 Uiso calc R 1 . .
    C C7 0.17601(16) 0.97952(16) 0.86117(12) 0.0242(3) Uani d . 1 . .
    H H7A 0.0925 1.0370 0.8713 0.029 Uiso calc R 1 . .
    C C8 0.27491(17) 0.98361(16) 0.89391(12) 0.0261(4) Uani d . 1 . .
    H H8A 0.2591 1.0444 0.9260 0.031 Uiso calc R 1 . .
    C C9 0.39634(16) 0.89942(17) 0.87998(12) 0.0250(3) Uani d . 1 . .
    H H9A 0.4634 0.9022 0.9029 0.030 Uiso calc R 1 . .
    C C10 0.42046(15) 0.81067(15) 0.83243(11) 0.0207(3) Uani d . 1 . .
    H H10A 0.5039 0.7531 0.8228 0.025 Uiso calc R 1 . .
    C C11 0.31785(13) 0.79486(14) 0.61900(10) 0.0158(3) Uani d . 1 . .
    C C12 0.35593(15) 0.90719(15) 0.57975(11) 0.0193(3) Uani d . 1 . .
    H H12A 0.3897 0.9338 0.6156 0.023 Uiso calc R 1 . .
    C C13 0.34469(16) 0.97972(16) 0.48887(12) 0.0259(4) Uani d . 1 . .
    H H13A 0.3710 1.0557 0.4625 0.031 Uiso calc R 1 . .
    C C14 0.29516(17) 0.94151(18) 0.43648(12) 0.0305(4) Uani d . 1 . .
    H H14A 0.2872 0.9913 0.3742 0.037 Uiso calc R 1 . .
    C C15 0.25735(19) 0.8311(2) 0.47485(13) 0.0337(4) Uani d . 1 . .
    H H15A 0.2228 0.8055 0.4389 0.040 Uiso calc R 1 . .
    C C16 0.26919(17) 0.75693(18) 0.56544(13) 0.0271(4) Uani d . 1 . .
    H H16A 0.2441 0.6803 0.5909 0.033 Uiso calc R 1 . .
    C C17 0.79995(13) 0.37155(14) 0.83702(10) 0.0156(3) Uani d . 1 . .
    C C18 0.81699(16) 0.48626(15) 0.82975(12) 0.0222(3) Uani d . 1 . .
    H H18A 0.7779 0.5608 0.7880 0.027 Uiso calc R 1 . .
    C C19 0.89105(16) 0.49210(16) 0.88346(13) 0.0245(3) Uani d . 1 . .
    H H19A 0.9026 0.5705 0.8781 0.029 Uiso calc R 1 . .
    C C20 0.94768(14) 0.38410(15) 0.94455(11) 0.0200(3) Uani d . 1 . .
    H H20A 0.9981 0.3883 0.9812 0.024 Uiso calc R 1 . .
    C C21 0.93115(15) 0.26977(16) 0.95254(11) 0.0211(3) Uani d . 1 . .
    H H21A 0.9708 0.1956 0.9943 0.025 Uiso calc R 1 . .
    C C22 0.85680(15) 0.26298(15) 0.89975(11) 0.0201(3) Uani d . 1 . .
    H H22A 0.8446 0.1845 0.9062 0.024 Uiso calc R 1 . .
    C C23 0.84173(13) 0.31713(15) 0.66107(11) 0.0173(3) Uani d . 1 . .
    C C24 0.85893(17) 0.40133(16) 0.57143(12) 0.0253(3) Uani d . 1 . .
    H H24A 0.8039 0.4843 0.5612 0.030 Uiso calc R 1 . .
    C C25 0.95762(18) 0.36365(18) 0.49618(13) 0.0327(4) Uani d . 1 . .
    H H25A 0.9700 0.4211 0.4347 0.039 Uiso calc R 1 . .
    C C26 1.03721(16) 0.24272(18) 0.51127(14) 0.0304(4) Uani d . 1 . .
    H H26A 1.1042 0.2173 0.4600 0.037 Uiso calc R 1 . .
    C C27 1.01997(16) 0.15849(18) 0.60052(13) 0.0286(4) Uani d . 1 . .
    H H27A 1.0747 0.0754 0.6102 0.034 Uiso calc R 1 . .
    C C28 0.92312(15) 0.19491(16) 0.67579(12) 0.0231(3) Uani d . 1 . .
    H H28A 0.9119 0.1372 0.7372 0.028 Uiso calc R 1 . .
    C C29 0.37076(14) 0.36381(14) 0.72824(11) 0.0170(3) Uani d . 1 . .
    C C30 0.43949(16) 0.37635(18) 0.63357(12) 0.0264(4) Uani d . 1 . .
    H H30A 0.5137 0.4095 0.6100 0.032 Uiso calc R 1 . .
    C C31 0.40025(19) 0.3407(2) 0.57341(13) 0.0337(4) Uani d . 1 . .
    H H31A 0.4483 0.3484 0.5091 0.040 Uiso calc R 1 . .
    C C32 0.29116(19) 0.29404(19) 0.60692(13) 0.0313(4) Uani d . 1 . .
    H H32A 0.2642 0.2702 0.5655 0.038 Uiso calc R 1 . .
    C C33 0.2214(2) 0.2821(2) 0.70068(14) 0.0359(5) Uani d . 1 . .
    H H33A 0.1459 0.2511 0.7233 0.043 Uiso calc R 1 . .
    C C34 0.26129(17) 0.31525(18) 0.76138(12) 0.0289(4) Uani d . 1 . .
    H H34A 0.2142 0.3050 0.8260 0.035 Uiso calc R 1 . .
    P P4 0.21871(4) 0.13320(4) 1.11479(3) 0.01765(8) Uani d . 1 . .
    F F1 0.14268(9) 0.04474(9) 1.10733(7) 0.0233(2) Uani d . 1 . .
    F F2 0.23404(11) 0.04420(10) 1.21717(7) 0.0334(2) Uani d . 1 . .
    F F3 0.35426(8) 0.05090(9) 1.06650(7) 0.0241(2) Uani d . 1 . .
    F F4 0.29314(10) 0.22256(10) 1.12031(9) 0.0334(3) Uani d . 1 . .
    F F5 0.20332(10) 0.22185(10) 1.01037(8) 0.0341(3) Uani d . 1 . .
    F F6 0.08134(9) 0.21610(10) 1.16043(9) 0.0359(3) Uani d . 1 . .
loop_
    _atom_site_aniso_label
    _atom_site_aniso_U_11
    _atom_site_aniso_U_22
    _atom_site_aniso_U_33
    _atom_site_aniso_U_12
    _atom_site_aniso_U_13
    _atom_site_aniso_U_23
    Pd1 0.01063(5) 0.00951(5) 0.01375(5) -0.00185(3) -0.00232(3) -0.00135(4)
    Cl1 0.01759(15) 0.01486(17) 0.02136(17) -0.00688(13) -0.00301(13)
                                                                     0.00013(13)
    P1 0.01253(15) 0.01079(17) 0.01399(16) -0.00290(13) -0.00164(12)
                                                                    -0.00189(13)
    P2 0.01197(15) 0.01054(17) 0.01684(17) -0.00140(12) -0.00385(13)
                                                                    -0.00272(13)
    P3 0.01189(15) 0.01076(17) 0.01771(17) -0.00135(13) -0.00379(13)
                                                                    -0.00387(14)
    C1 0.0156(6) 0.0118(7) 0.0239(7) -0.0031(5) -0.0050(5) -0.0026(6)
    C2 0.0174(6) 0.0135(7) 0.0188(7) -0.0043(5) -0.0045(5) -0.0001(5)
    C3 0.0151(6) 0.0159(7) 0.0193(7) -0.0039(5) 0.0005(5) -0.0044(6)
    C4 0.0133(6) 0.0129(7) 0.0255(7) -0.0031(5) -0.0019(5) -0.0041(6)
    C5 0.0170(6) 0.0122(7) 0.0156(6) -0.0024(5) -0.0044(5) -0.0025(5)
    C6 0.0180(6) 0.0178(7) 0.0232(7) -0.0020(6) -0.0060(6) -0.0072(6)
    C7 0.0242(7) 0.0193(8) 0.0272(8) -0.0009(6) -0.0040(6) -0.0107(7)
    C8 0.0322(8) 0.0220(8) 0.0270(8) -0.0052(7) -0.0079(7) -0.0112(7)
    C9 0.0268(8) 0.0274(9) 0.0263(8) -0.0076(7) -0.0105(6) -0.0092(7)
    C10 0.0198(7) 0.0208(8) 0.0218(7) -0.0023(6) -0.0081(6) -0.0059(6)
    C11 0.0137(6) 0.0138(7) 0.0189(7) -0.0003(5) -0.0066(5) -0.0040(5)
    C12 0.0211(7) 0.0158(7) 0.0201(7) -0.0033(6) -0.0065(6) -0.0038(6)
    C13 0.0264(8) 0.0199(8) 0.0229(8) -0.0027(6) -0.0062(6) 0.0010(6)
    C14 0.0279(8) 0.0363(10) 0.0194(8) -0.0009(7) -0.0116(7) -0.0002(7)
    C15 0.0347(9) 0.0471(12) 0.0274(9) -0.0119(9) -0.0166(8) -0.0099(9)
    C16 0.0310(8) 0.0294(9) 0.0278(9) -0.0122(7) -0.0122(7) -0.0067(7)
    C17 0.0130(6) 0.0133(7) 0.0179(7) -0.0010(5) -0.0030(5) -0.0043(5)
    C18 0.0245(7) 0.0138(7) 0.0293(8) -0.0023(6) -0.0129(6) -0.0037(6)
    C19 0.0258(8) 0.0186(8) 0.0347(9) -0.0047(6) -0.0128(7) -0.0094(7)
    C20 0.0162(6) 0.0237(8) 0.0213(7) -0.0029(6) -0.0053(5) -0.0091(6)
    C21 0.0212(7) 0.0205(8) 0.0199(7) -0.0038(6) -0.0082(6) -0.0022(6)
    C22 0.0227(7) 0.0145(7) 0.0229(7) -0.0045(6) -0.0080(6) -0.0029(6)
    C23 0.0136(6) 0.0197(7) 0.0224(7) -0.0052(5) -0.0033(5) -0.0100(6)
    C24 0.0296(8) 0.0197(8) 0.0252(8) -0.0102(7) 0.0011(6) -0.0080(7)
    C25 0.0392(10) 0.0307(10) 0.0258(9) -0.0207(8) 0.0096(7) -0.0098(8)
    C26 0.0206(7) 0.0380(11) 0.0365(10) -0.0127(7) 0.0074(7) -0.0228(8)
    C27 0.0181(7) 0.0313(10) 0.0370(10) 0.0007(7) -0.0048(7) -0.0188(8)
    C28 0.0186(7) 0.0244(8) 0.0251(8) 0.0008(6) -0.0076(6) -0.0093(7)
    C29 0.0179(6) 0.0135(7) 0.0188(7) -0.0043(5) -0.0056(5) -0.0022(5)
    C30 0.0228(7) 0.0368(10) 0.0224(8) -0.0134(7) -0.0001(6) -0.0107(7)
    C31 0.0355(9) 0.0511(13) 0.0214(8) -0.0196(9) -0.0027(7) -0.0136(8)
    C32 0.0380(10) 0.0370(11) 0.0283(9) -0.0175(8) -0.0132(7) -0.0071(8)
    C33 0.0402(10) 0.0468(12) 0.0322(10) -0.0302(9) -0.0076(8) -0.0065(9)
    C34 0.0325(9) 0.0381(11) 0.0220(8) -0.0231(8) -0.0022(7) -0.0055(7)
    P4 0.01521(16) 0.01243(18) 0.0248(2) -0.00147(14) -0.00703(14) -0.00449(15)
    F1 0.0217(4) 0.0182(5) 0.0329(5) -0.0076(4) -0.0095(4) -0.0054(4)
    F2 0.0469(6) 0.0305(6) 0.0226(5) -0.0058(5) -0.0139(5) -0.0061(4)
    F3 0.0169(4) 0.0213(5) 0.0338(5) -0.0021(4) -0.0041(4) -0.0118(4)
    F4 0.0237(5) 0.0232(5) 0.0630(8) -0.0036(4) -0.0147(5) -0.0214(5)
    F5 0.0362(6) 0.0240(5) 0.0363(6) -0.0103(5) -0.0185(5) 0.0098(5)
    F6 0.0185(4) 0.0226(5) 0.0633(8) 0.0007(4) -0.0014(5) -0.0216(5)
_geom_special_details
;
All e.s.d.'s (except the e.s.d. in the dihedral angle between two l.s. planes)
are estimated using the full covariance matrix. The cell e.s.d.'s are taken
into account individually in the estimation of e.s.d.'s in distances, angles
and torsion angles; correlations between e.s.d.'s in cell parameters are only
used when they are defined by crystal symmetry. An approximate (isotropic)
treatment of cell e.s.d.'s is used for estimating e.s.d.'s involving l.s.
planes.
;
loop_
    _geom_bond_atom_site_label_1
    _geom_bond_atom_site_label_2
    _geom_bond_site_symmetry_2
    _geom_bond_distance
    _geom_bond_publ_flag
    Pd1 P1 . 2.2176(4) y
    Pd1 P2 . 2.3178(4) y
    Pd1 P3 . 2.3329(4) y
    Pd1 Cl1 . 2.3441(4) y
    P1 C29 . 1.8073(16) ?
    P1 C3 . 1.8193(14) ?
    P1 C2 . 1.8211(15) ?
    P2 C11 . 1.8037(15) ?
    P2 C5 . 1.8126(15) ?
    P2 C4 . 1.8476(15) ?
    P3 C23 . 1.8132(15) ?
    P3 C17 . 1.8185(16) ?
    P3 C1 . 1.8418(15) ?
    C1 C2 . 1.534(2) ?
    C1 H1A . 0.9900 ?
    C1 H1B . 0.9900 ?
    C2 H2A . 0.9900 ?
    C2 H2B . 0.9900 ?
    C3 C4 . 1.532(2) ?
    C3 H3A . 0.9900 ?
    C3 H3B . 0.9900 ?
    C4 H4A . 0.9900 ?
    C4 H4B . 0.9900 ?
    C5 C10 . 1.392(2) ?
    C5 C6 . 1.399(2) ?
    C6 C7 . 1.384(2) ?
    C6 H6A . 0.9500 ?
    C7 C8 . 1.389(2) ?
    C7 H7A . 0.9500 ?
    C8 C9 . 1.384(2) ?
    C8 H8A . 0.9500 ?
    C9 C10 . 1.393(2) ?
    C9 H9A . 0.9500 ?
    C10 H10A . 0.9500 ?
    C11 C16 . 1.390(2) ?
    C11 C12 . 1.399(2) ?
    C12 C13 . 1.384(2) ?
    C12 H12A . 0.9500 ?
    C13 C14 . 1.384(3) ?
    C13 H13A . 0.9500 ?
    C14 C15 . 1.378(3) ?
    C14 H14A . 0.9500 ?
    C15 C16 . 1.387(3) ?
    C15 H15A . 0.9500 ?
    C16 H16A . 0.9500 ?
    C17 C18 . 1.394(2) ?
    C17 C22 . 1.398(2) ?
    C18 C19 . 1.392(2) ?
    C18 H18A . 0.9500 ?
    C19 C20 . 1.381(2) ?
    C19 H19A . 0.9500 ?
    C20 C21 . 1.384(2) ?
    C20 H20A . 0.9500 ?
    C21 C22 . 1.389(2) ?
    C21 H21A . 0.9500 ?
    C22 H22A . 0.9500 ?
    C23 C24 . 1.387(2) ?
    C23 C28 . 1.401(2) ?
    C24 C25 . 1.398(2) ?
    C24 H24A . 0.9500 ?
    C25 C26 . 1.383(3) ?
    C25 H25A . 0.9500 ?
    C26 C27 . 1.383(3) ?
    C26 H26A . 0.9500 ?
    C27 C28 . 1.385(2) ?
    C27 H27A . 0.9500 ?
    C28 H28A . 0.9500 ?
    C29 C30 . 1.393(2) ?
    C29 C34 . 1.402(2) ?
    C30 C31 . 1.388(3) ?
    C30 H30A . 0.9500 ?
    C31 C32 . 1.385(3) ?
    C31 H31A . 0.9500 ?
    C32 C33 . 1.384(3) ?
    C32 H32A . 0.9500 ?
    C33 C34 . 1.382(3) ?
    C33 H33A . 0.9500 ?
    C34 H34A . 0.9500 ?
    P4 F1 . 1.6158(10) ?
    P4 F2 . 1.5872(11) ?
    P4 F3 . 1.5997(10) ?
    P4 F4 . 1.5967(11) ?
    P4 F6 . 1.6005(10) ?
    P4 F5 . 1.6117(11) ?
loop_
    _geom_angle_atom_site_label_1
    _geom_angle_atom_site_label_2
    _geom_angle_atom_site_label_3
    _geom_angle_site_symmetry_1
    _geom_angle_site_symmetry_3
    _geom_angle
    _geom_angle_publ_flag
    P1 Pd1 P2 . . 83.905(14) ?
    P1 Pd1 P3 . . 84.262(14) ?
    P2 Pd1 P3 . . 166.221(13) ?
    P1 Pd1 Cl1 . . 175.897(14) ?
    P2 Pd1 Cl1 . . 92.644(14) ?
    P3 Pd1 Cl1 . . 99.430(14) ?
    C29 P1 C3 . . 105.15(7) ?
    C29 P1 C2 . . 108.28(7) ?
    C3 P1 C2 . . 113.38(7) ?
    C29 P1 Pd1 . . 112.53(5) ?
    C3 P1 Pd1 . . 107.87(5) ?
    C2 P1 Pd1 . . 109.64(5) ?
    C11 P2 C5 . . 104.67(7) ?
    C11 P2 C4 . . 108.65(7) ?
    C5 P2 C4 . . 104.60(7) ?
    C11 P2 Pd1 . . 115.24(5) ?
    C5 P2 Pd1 . . 115.29(5) ?
    C4 P2 Pd1 . . 107.76(5) ?
    C23 P3 C17 . . 104.71(7) ?
    C23 P3 C1 . . 105.01(7) ?
    C17 P3 C1 . . 106.71(7) ?
    C23 P3 Pd1 . . 120.12(5) ?
    C17 P3 Pd1 . . 112.42(5) ?
    C1 P3 Pd1 . . 106.97(5) ?
    C1 C2 H2A 7 . 109.7 ?
    P1 C2 H2A . . 111.0 ?
    C1 C2 H2B 7 . 109.7 ?
    P1 C2 H2B . . 111.0 ?
    C2 C1 P3 . . 110.54(10) ?
    C2 C1 H1A 7 . 109.7 ?
    P3 C1 H1A . . 109.7 ?
    C2 C1 H1B 7 . 109.7 ?
    P3 C1 H1B . . 109.7 ?
    C1 C2 P1 . . 106.09(10) ?
    C4 C3 P1 . . 106.05(10) ?
    C4 C3 H3A 7 . 109.7 ?
    P1 C3 H3A . . 111.0 ?
    C4 C3 H3B 7 . 109.7 ?
    P1 C3 H3B . . 111.0 ?
    C3 C4 P2 . . 108.46(10) ?
    C3 C4 H4A 7 . 109.7 ?
    P2 C4 H4A . . 111.0 ?
    C3 C4 H4B 7 . 109.7 ?
    P3 C4 H4B . . 103.0 ?
    C10 C5 C6 . . 119.82(14) ?
    C10 C5 P2 . . 122.34(11) ?
    C6 C5 P2 . . 117.82(12) ?
    C7 C6 C5 . . 120.02(15) ?
    C7 C6 H6A . . 120.1 ?
    C5 C6 H6A . . 120.1 ?
    C6 C7 C8 . . 120.02(15) ?
    C6 C7 H7A . . 120.1 ?
    C8 C7 H7A . . 120.1 ?
    C9 C8 C7 . . 120.21(16) ?
    C9 C8 H8A . . 120.1 ?
    C7 C8 H8A . . 120.1 ?
    C8 C9 C10 . . 120.21(16) ?
    C8 C9 H9A . . 120.1 ?
    C10 C9 H9A . . 120.1 ?
    C5 C10 C9 . . 119.72(15) ?
    C5 C10 H10A . . 120.1 ?
    C9 C10 H10A . . 120.1 ?
    C16 C11 C12 . . 119.14(14) ?
    C16 C11 P2 . . 121.99(12) ?
    C12 C11 P2 . . 118.63(12) ?
    C13 C12 C11 . . 120.33(15) ?
    C13 C12 H12A . . 120.1 ?
    C11 C12 H12A . . 120.1 ?
    C14 C13 C12 . . 120.02(16) ?
    C14 C13 H13A . . 120.1 ?
    C12 C13 H13A . . 120.1 ?
    C15 C14 C13 . . 119.87(16) ?
    C15 C14 H14A . . 120.1 ?
    C13 C14 H14A . . 120.1 ?
    C14 C15 C16 . . 120.72(17) ?
    C14 C15 H15A . . 120.1 ?
    C16 C15 H15A . . 120.1 ?
    C15 C16 C11 . . 119.90(17) ?
    C15 C16 H16A . . 120.1 ?
    C11 C16 H16A . . 120.1 ?
    C18 C17 C22 . . 119.14(15) ?
    C18 C17 P3 . . 119.17(12) ?
    C22 C17 P3 . . 121.56(12) ?
    C19 C18 C17 . . 120.29(15) ?
    C19 C18 H18A . . 120.1 ?
    C17 C18 H18A . . 120.1 ?
    C20 C19 C18 . . 120.05(15) ?
    C20 C19 H19A . . 120.1 ?
    C18 C19 H19A . . 120.1 ?
    C19 C20 C21 . . 120.16(15) ?
    C19 C20 H20A . . 120.1 ?
    C21 C20 H20A . . 120.1 ?
    C20 C21 C22 . . 120.26(15) ?
    C20 C21 H21A . . 120.1 ?
    C22 C21 H21A . . 120.1 ?
    C21 C22 C17 . . 120.09(15) ?
    C21 C22 H22A . . 120.1 ?
    C17 C22 H22A . . 120.1 ?
    C24 C23 C28 . . 119.94(14) ?
    C24 C23 P3 . . 119.98(12) ?
    C28 C23 P3 . . 120.07(12) ?
    C23 C24 C25 . . 119.72(16) ?
    C23 C24 H24A . . 120.1 ?
    C25 C24 H24A . . 120.1 ?
    C26 C25 C24 . . 119.95(17) ?
    C26 C25 H25A . . 120.1 ?
    C24 C25 H25A . . 120.1 ?
    C25 C26 C27 . . 120.43(15) ?
    C25 C26 H26A . . 120.1 ?
    C27 C26 H26A . . 120.1 ?
    C26 C27 C28 . . 120.18(17) ?
    C26 C27 H27A . . 120.1 ?
    C28 C27 H27A . . 120.1 ?
    C27 C28 C23 . . 119.77(16) ?
    C27 C28 H28A . . 120.1 ?
    C23 C28 H28A . . 120.1 ?
    C30 C29 C34 . . 118.84(15) ?
    C30 C29 P1 . . 121.20(12) ?
    C34 C29 P1 . . 119.94(12) ?
    C31 C30 C29 . . 120.39(15) ?
    C31 C30 H30A . . 120.1 ?
    C29 C30 H30A . . 120.1 ?
    C32 C31 C30 . . 120.12(16) ?
    C32 C31 H31A . . 120.1 ?
    C30 C31 H31A . . 120.1 ?
    C33 C32 C31 . . 120.01(17) ?
    C33 C32 H32A . . 120.1 ?
    C31 C32 H32A . . 120.1 ?
    C34 C33 C32 . . 120.17(16) ?
    C34 C33 H33A . . 120.1 ?
    C32 C33 H33A . . 120.1 ?
    C33 C34 C29 . . 120.46(16) ?
    C33 C34 H34A . . 120.1 ?
    C29 C34 H34A . . 120.1 ?
    F2 P4 F4 . . 91.25(6) ?
    F2 P4 F3 . . 90.49(6) ?
    F4 P4 F3 . . 90.41(5) ?
    F2 P4 F6 . . 90.92(6) ?
    F4 P4 F6 . . 90.63(6) ?
    F3 P4 F6 . . 178.24(6) ?
    F2 P4 F5 . . 179.18(6) ?
    F4 P4 F5 . . 89.44(6) ?
    F3 P4 F5 . . 89.06(6) ?
    F6 P4 F5 . . 89.53(6) ?
    F2 P4 F1 . . 89.86(6) ?
    F4 P4 F1 . . 178.88(6) ?
    F3 P4 F1 . . 89.74(5) ?
    F6 P4 F1 . . 89.19(5) ?
    F5 P4 F1 . . 89.45(6) ?
