# Supplementary material for: {Bis[2-(diphenyl­phosphino)eth­yl]phenyl­phosphine-κ3 P,P′,P′′}chloridopalladium(II) hexa­fluoridophosphate
Source: Acta Crystallogr Sect E Struct Rep Online. 2009 Jun 20;65(Pt 7):m792. doi: 10.1107/S1600536809022417 (PMC2969369; doi:10.1107/S1600536809022417)
Supplement: Supplementary file 2 [file e-65-0m792-Isup2.hkl]

# 
# h,k,l, Fc-squared, Fo-squared, sigma(Fo-squared) and status flag 
# 
data_I
_shelx_title ' mh138r_0m in P-1' 
_shelx_refln_list_code          4 
_shelx_F_calc_maximum      234.78 
_exptl_crystal_F_000       828.00 
_reflns_d_resolution_high   .6464 
 
loop_ 
 _symmetry_equiv_pos_as_xyz 
 'x, y, z' 
 '-x, -y, -z' 
 
_cell_length_a    11.2465 
_cell_length_b    11.8182 
_cell_length_c    15.5093 
_cell_angle_alpha  69.029 
_cell_angle_beta   70.439 
_cell_angle_gamma  69.697 
 
_shelx_F_squared_multiplier      .99: 
 
loop_ 
 _refln_index_h 
 _refln_index_k 
 _refln_index_l 
 _refln_F_squared_calc 
 _refln_F_squared_meas 
 _refln_F_squared_sigma 
 _refln_observed_status 
   1   0   0    11465.72    11523.62    177.81 o 
   2   0   0     93:9.57     93:7.45     70.0: o 
   3   0   0      100.:0      135.46      3.78 o 
   4   0   0      438.20      374.15      6.53 o 
   5   0   0      101.87      126.18      4.83 o 
   6   0   0        2.04        1.39      2.75 o 
   7   0   0       21.46       21.55      3.34 o 
   8   0   0     2168.62     2199.43     29.88 o 
   9   0   0     1666.35     1698.09     29.14 o 
  10   0   0     1519.41     1569.44     31.09 o 
  11   0   0      688.52      672.77     22.45 o 
  12   0   0      646.08      617.64     22.63 o 
  13   0   0        8.72        -.28     11.16 o 
  14   0   0      117.98      123.45     17.41 o 
  15   0   0      343.18      362.70     33.29 o 
 -15   1   0      427.26      397.:2     51.10 o 
 -14   1   0      767.:2      844.86     35.71 o 
 -13   1   0       10.52       13.59     12.34 o 
 -12   1   0      398.53      367.10     19.25 o 
 -11   1   0      549.93      526.50     20.73 o 
 -10   1   0     2257.36     2344.48     41.17 o 
  -9   1   0      611.69      591.35     13.34 o 
  -8   1   0      285.25      298.6:     10.19 o 
  -7   1   0     1433.50     1481.23     18.54 o 
  -6   1   0      299.5:      314.51      7.93 o 
  -5   1   0     3804.65     3835.67     36.09 o 
  -4   1   0     5183.14     5347.65     46.74 o 
  -3   1   0     3606.16     3874.63     34.38 o 
  -2   1   0    15883.72    16418.51    131.06 o 
  -1   1   0     5949.93     6164.:5     44.34 o 
   0   1   0     7314.16     6725.05    637.85 o 
   1   1   0     9799.02     9981.93     79.22 o 
   2   1   0     804:.14     8062.62     62.31 o 
   3   1   0     3303.20     3250.:9     27.00 o 
   4   1   0      189.70      180.54      4.86 o 
   5   1   0     1053.17     1096.82     13.58 o 
   6   1   0      381.33      437.31      8.34 o 
   7   1   0     2426.05     2396.7:     25.53 o 
   8   1   0     4485.32     4472.18     47.29 o 
   9   1   0      211.62      232.24      8.87 o 
  10   1   0       56.66       59.48      8.19 o 
  11   1   0     1695.84     1805.87     37.1: o 
  12   1   0      813.53      772.13     24.45 o 
  13   1   0      226.55      208.70     18.99 o 
  14   1   0       71.72       79.26     14.50 o 
  15   1   0       67.42       78.06     16.71 o 
  16   1   0         .39        4.18     20.15 o 
 -14   2   0      515.71      496.64     2:.12 o 
 -13   2   0        1.26        -.08     11.97 o 
 -12   2   0     1290.97     1313.64     43.33 o 
 -11   2   0     2286.77     2259.78     46.35 o 
 -10   2   0      494.76      459.23     14.19 o 
  -9   2   0      474.71      44:.80     12.88 o 
  -8   2   0        4.58        -.59      4.19 o 
  -7   2   0      809.55      777.53     13.62 o 
  -6   2   0      46:.02      485.70      9.65 o 
  -5   2   0        3.35        9.37      3.13 o 
  -4   2   0     3315.19     3274.56     2:.47 o 
  -3   2   0    28104.47    29386.68    222.16 o 
  -2   2   0    34214.11    35612.82    274.55 o 
  -1   2   0     3178.31     3207.63     28.49 o 
   0   2   0      888.54      897.75     11.79 o 
   1   2   0     4632.14     45:6.24     35.24 o 
   2   2   0     8139.53     8673.55     70.18 o 
   3   2   0      319.66      420.40      6.53 o 
   4   2   0     1278.19     1287.23     14.13 o 
   5   2   0     2578.28     2558.37     24.65 o 
   6   2   0     4825.84     4625.21     44.28 o 
   7   2   0     2937.14     2836.52     2:.35 o 
   8   2   0      267.13      293.98     10.42 o 
   9   2   0      263.02      258.97      8.32 o 
  10   2   0      757.56      791.40     19.79 o 
  11   2   0      278.28      290.53     15.47 o 
  12   2   0      769.38      788.18     29.77 o 
  13   2   0     1692.11     1786.04     40.26 o 
  14   2   0      485.51      533.65     28.77 o 
  15   2   0      2:0.14      266.99     52.80 o 
  16   2   0      139.06      121.44     23.:9 o 
 -14   3   0     1024.46     1039.37     52.97 o 
 -13   3   0      994.32     1046.21     41.85 o 
 -12   3   0      398.49      374.:1     25.58 o 
 -11   3   0     1254.25     1283.83     34.61 o 
 -10   3   0       26.10       27.66      6.24 o 
  -9   3   0        3.15         .04      5.37 o 
  -8   3   0      171.69      174.89      9.84 o 
  -7   3   0       21.70       32.18      4.81 o 
  -6   3   0       59.01       36.28      4.25 o 
  -5   3   0      400.28      437.68      9.56 o 
  -4   3   0    13500.12    13162.06    115.42 o 
  -3   3   0    20661.83    20647.42    174.46 o 
  -2   3   0    17499.44    18075.15    162.14 o 
  -1   3   0        2.27       10.95      3.27 o 
   0   3   0      519.24      586.05      9.2: o 
   1   3   0       15.32       19.52      2.:8 o 
   2   3   0       74.81       77.9:      4.28 o 
   3   3   0      180.72      232.40      5.91 o 
   4   3   0      957.19      925.25     12.50 o 
   5   3   0     1491.99     1288.89     14.74 o 
   6   3   0     6670.25     6578.75     57.23 o 
   7   3   0      353.70      387.17      9.28 o 
   8   3   0     3774.71     3693.47     38.92 o 
   9   3   0     4466.52     4335.73     47.61 o 
  10   3   0      154.98      148.5:      7.88 o 
  11   3   0       40.99       42.77      9.17 o 
  12   3   0      560.86      562.63     21.39 o 
  13   3   0      768.22      800.65     31.66 o 
  14   3   0      137.11      146.09     20.2: o 
  15   3   0         .23      -11.74     13.08 o 
  16   3   0      243.92      248.48     55.92 o 
 -14   4   0      899.99      869.78     73.24 o 
 -13   4   0      47:.20      457.03     59.04 o 
 -12   4   0       43.57       49.36     20.1: o 
 -11   4   0      235.86      204.75     11.95 o 
 -10   4   0      101.34      116.33      9.47 o 
  -9   4   0        5.80        7.09      5.98 o 
  -8   4   0      200.57      212.05     11.49 o 
  -7   4   0     1366.53     1484.38     24.49 o 
  -6   4   0     3159.60     3294.61     36.39 o 
  -5   4   0    11124.48    11423.98    104.10 o 
  -4   4   0     3279.43     3346.39     42.37 o 
  -3   4   0     5180.82     4974.87     48.:2 o 
  -2   4   0     1088.29      976.42     20.77 o 
  -1   4   0       88.:3      104.62      6.23 o 
   0   4   0     2299.01     2452.67     24.58 o 
   1   4   0      275.87      299.67      7.32 o 
   2   4   0      341.01      331.21      7.93 o 
   3   4   0     2439.43     2634.58     28.07 o 
   4   4   0     5069.81     5295.94     47.55 o 
   5   4   0       75.88       2:.73      3.58 o 
   6   4   0      291.38      238.28      8.38 o 
   7   4   0     1839.65     1849.28     23.49 o 
   8   4   0      473.31      481.41     11.19 o 
   9   4   0      242.14      254.24      9.55 o 
  10   4   0     3122.:8     3191.59     38.64 o 
  11   4   0     1743.54     1797.88     46.96 o 
  12   4   0      459.48      425.99     19.6: o 
  13   4   0      10:.39       93.52     16.09 o 
  14   4   0       21.95       -4.92     12.34 o 
  15   4   0       31.01       20.42     15.23 o 
  16   4   0      11:.84      139.73     56.49 o 
 -13   5   0      128.35      145.91     39.74 o 
 -12   5   0       37.03       5:.18     2:.66 o 
 -11   5   0       25.31       27.08     10.40 o 
 -10   5   0       34.12       23.98      9.15 o 
  -9   5   0       80.71      100.65     11.85 o 
  -8   5   0      88:.64      825.55     24.92 o 
  -7   5   0     4647.97     44:5.31     69.06 o 
  -6   5   0     8129.43     8246.53     85.67 o 
  -5   5   0     3691.36     3938.58     58.92 o 
  -4   5   0      889.70      925.73     17.39 o 
  -3   5   0     1373.97     1419.68     21.:1 o 
  -2   5   0       15.66       24.20      4.33 o 
  -1   5   0     5219.69     5220.39     54.86 o 
   0   5   0       62.71       82.22      4.95 o 
   1   5   0      525.56      518.20     11.37 o 
   2   5   0      999.15      871.16     14.60 o 
   3   5   0     1410.60     1216.7:     17.59 o 
   4   5   0     2673.77     2775.17     29.36 o 
   5   5   0     3889.09     3954.11     49.56 o 
   6   5   0      453.37      442.91     10.42 o 
   7   5   0      117.74      118.67      6.37 o 
   8   5   0       27.64       40.49      5.21 o 
   9   5   0     1911.82     194:.82     27.97 o 
  10   5   0     1862.31     1872.82     27.68 o 
  11   5   0      312.22      317.44     13.47 o 
  12   5   0       97.23       85.96     11.95 o 
  13   5   0      415.99      462.94     27.00 o 
  14   5   0        2.44       -4.86     12.94 o 
  15   5   0        5.97        7.46     14.51 o 
  16   5   0       26.15       17.35     21.45 o 
 -13   6   0      101.20       79.48     40.31 o 
 -12   6   0       89.47       84.59     37.47 o 
 -11   6   0       70.79       90.17     17.45 o 
 -10   6   0        6.26       11.32     12.42 o 
  -9   6   0        4.06        2.:0      8.10 o 
  -8   6   0      729.32      728.91     32.25 o 
  -7   6   0     2740.70     2704.79     48.28 o 
  -6   6   0     398:.25     3933.50     56.16 o 
  -5   6   0     6126.14     5:95.18     67.58 o 
  -4   6   0     1078.64     1178.5:     21.25 o 
  -3   6   0      653.09      669.87     15.65 o 
  -2   6   0        5.63        6.79      4.05 o 
  -1   6   0      447.57      431.47     12.38 o 
   0   6   0        1.84        4.15      4.00 o 
   1   6   0     2192.78     22:9.24     28.64 o 
   2   6   0     6751.79     6972.14     63.83 o 
   3   6   0      212.33      166.56      7.78 o 
   4   6   0      315.84      251.81     11.11 o 
   5   6   0     4368.50     4572.81     44.:3 o 
   6   6   0     1379.46     1356.55     19.32 o 
   7   6   0     2875.74     2901.56     35.81 o 
   8   6   0      577.84      5:0.09     18.32 o 
   9   6   0      130.82      149.91      8.92 o 
  10   6   0       20.78       36.88      5.80 o 
  11   6   0      948.38      969.72     21.42 o 
  12   6   0       21.25       13.94      6.82 o 
  13   6   0      342.72      365.30     25.31 o 
  14   6   0       10.81       13.70     14.53 o 
  15   6   0      180.73      174.63     24.30 o 
 -12   7   0       68.94       48.26     36.34 o 
 -11   7   0        1.60      -12.49     28.95 o 
 -10   7   0     1144.31     1088.52     50.47 o 
  -9   7   0     3437.87     3783.43    104.19 o 
  -8   7   0      756.30      731.10     28.56 o 
  -7   7   0      49:.08      483.92     20.76 o 
  -6   7   0      640.83      659.11     22.80 o 
  -5   7   0     2362.76     2494.1:     41.50 o 
  -4   7   0      382.46      416.37     14.73 o 
  -3   7   0        1.60        1.92      4.76 o 
  -2   7   0      147.14      166.02      7.91 o 
  -1   7   0       53.57       55.27      6.29 o 
   0   7   0        6.22       10.0:      5.20 o 
   1   7   0     3974.55     4073.74     46.40 o 
   2   7   0     2137.98     2250.55     31.85 o 
   3   7   0     2:60.60     2:14.33     34.36 o 
   4   7   0     1456.23     1490.94     22.66 o 
   5   7   0      206.92      237.42      9.58 o 
   6   7   0     2781.38     2801.76     34.77 o 
   7   7   0     202:.06     2148.17     29.36 o 
   8   7   0     1044.00     1081.53     21.03 o 
   9   7   0        4.00        3.33      4.99 o 
  10   7   0       44.66       44.16      7.84 o 
  11   7   0      417.20      405.35     17.25 o 
  12   7   0      21:.01      246.43     14.66 o 
  13   7   0      432.53      407.:7     27.22 o 
  14   7   0      122.29      126.63     19.69 o 
  15   7   0      823.66      944.15     71.54 o 
  16   7   0     1695.34     1897.38    102.76 o 
 -11   8   0       49.74       44.85     35.1: o 
 -10   8   0     2643.98     2724.58    133.99 o 
  -9   8   0     2424.88     2328.2:     83.74 o 
  -8   8   0     1593.64     1519.89     62.89 o 
  -7   8   0     1060.18     1014.96     56.77 o 
  -6   8   0      121.78      119.57     16.97 o 
  -5   8   0       78.62       94.38     20.27 o 
  -4   8   0     1537.38     1462.21     39.1: o 
  -3   8   0     1382.97     1373.42     23.88 o 
  -2   8   0     1156.38     1167.59     23.23 o 
  -1   8   0     3669.50     3709.04     43.34 o 
   0   8   0      635.23      654.26     19.98 o 
   1   8   0     2739.22     2836.29     41.35 o 
   2   8   0     1241.01     1292.04     23.:6 o 
   3   8   0      182.96      185.36      8.94 o 
   4   8   0      162.19      157.13      8.9: o 
   5   8   0     2729.28     2719.18     31.64 o 
   6   8   0     3978.80     4091.59     49.:7 o 
   7   8   0      949.28     1044.29     31.67 o 
   8   8   0      318.85      358.23     15.40 o 
   9   8   0      264.86      267.48     13.08 o 
  10   8   0      156.55      145.64     10.83 o 
  11   8   0      132.62      125.19     12.15 o 
  12   8   0      378.34      383.:5     18.48 o 
  13   8   0      443.75      433.53     26.32 o 
  14   8   0     1093.45     1238.24     81.19 o 
  15   8   0     1412.82     1590.80     94.24 o 
 -11   9   0      404.64      384.93     63.59 o 
 -10   9   0      138.21      156.6:     47.12 o 
  -9   9   0     1955.50     1995.60    114.12 o 
  -8   9   0     2938.75     2792.19     92.79 o 
  -7   9   0      317.01      294.54     32.71 o 
  -6   9   0         .67        -.91     14.95 o 
  -5   9   0       61.45       33.36     21.01 o 
  -4   9   0      256.35      236.44     22.28 o 
  -3   9   0        8.61       24.87     13.04 o 
  -2   9   0      2:4.72      2:9.62     18.97 o 
  -1   9   0     1250.91     1319.62     32.41 o 
   0   9   0      367.:7      448.91     20.26 o 
   1   9   0     1500.12     1498.56     35.52 o 
   2   9   0     1017.46     1058.53     29.26 o 
   3   9   0     1805.15     1956.29     40.87 o 
   4   9   0     2363.49     2450.57     48.:2 o 
   5   9   0       96.68      106.98      8.45 o 
   6   9   0       22.12       26.05      7.37 o 
   7   9   0      296.89      291.11     13.93 o 
   8   9   0      295.29      316.19     15.65 o 
   9   9   0      167.49      181.91     12.88 o 
  10   9   0      279.81      268.07     18.99 o 
  11   9   0      820.82      810.93     29.34 o 
  12   9   0      186.55      148.34     20.69 o 
  13   9   0     1272.09     1314.69     48.62 o 
  14   9   0     2283.44     2420.27    118.66 o 
  15   9   0      546.78      5:4.07     65.29 o 
 -10  10   0      680.44      719.32     80.05 o 
  -9  10   0      895.24      743.74     76.64 o 
  -8  10   0       92.45      129.44     42.58 o 
  -7  10   0      772.19      798.22     50.24 o 
  -6  10   0      44:.35      433.17     38.31 o 
  -5  10   0      143.08      180.40     52.80 o 
  -4  10   0      749.38      643.34     43.31 o 
  -3  10   0      540.56      558.54     33.43 o 
  -2  10   0      356.72      398.70     37.61 o 
  -1  10   0     2667.56     2758.81     55.86 o 
   0  10   0       82.95       65.87     16.75 o 
   1  10   0      389.85      361.37     22.:4 o 
   2  10   0     2230.09     2337.53     54.96 o 
   3  10   0     3609.65     3445.54     69.86 o 
   4  10   0     3278.45     3340.43     71.0: o 
   5  10   0       92.80       97.25     13.11 o 
   6  10   0        1.68       -5.27      9.14 o 
   7  10   0       85.72       66.50     12.84 o 
   8  10   0      148.49      152.98     18.45 o 
   9  10   0      626.33      5:0.0:     31.16 o 
  10  10   0       42.71       17.0:     15.40 o 
  11  10   0     1252.59     1253.48     53.18 o 
  12  10   0     3782.25     3808.99    127.17 o 
  13  10   0     1176.74     1274.28     51.31 o 
  14  10   0      794.:6      739.76     70.97 o 
  15  10   0      247.69      263.43     49.39 o 
  -9  11   0       17.42       10.22     36.8: o 
  -8  11   0      251.93      269.11     53.94 o 
  -7  11   0       95.32       47.69     35.77 o 
  -6  11   0      248.75      418.60     47.41 o 
  -5  11   0      100.23      101.34     26.09 o 
  -4  11   0      654.99      734.23    106.45 o 
  -3  11   0      759.72      775.75     57.06 o 
  -2  11   0     21:5.68     2287.35    114.40 o 
  -1  11   0     1968.73     1963.58     54.13 o 
   0  11   0       35.86       50.:9     12.40 o 
   1  11   0      412.13      427.26     23.57 o 
   2  11   0     2008.14     2003.30     53.02 o 
   3  11   0      132.94      145.05     17.67 o 
   4  11   0      945.01      916.87     53.25 o 
   5  11   0     1070.58     1060.60     61.14 o 
   6  11   0      146.71      153.3:     16.00 o 
   7  11   0      583.86      622.09     31.26 o 
   8  11   0      2:2.82      234.38     23.:7 o 
   9  11   0       11.92       10.02     12.90 o 
  10  11   0      135.60       93.25     21.01 o 
  11  11   0     1401.78     1405.55     63.59 o 
  12  11   0     1312.78     1464.46     5:.84 o 
  13  11   0      971.36     1147.97     88.57 o 
  14  11   0      612.02      676.74     73.81 o 
  -8  12   0      211.69      244.13     55.64 o 
  -7  12   0      109.72       66.43     41.44 o 
  -6  12   0      131.49      114.68     42.01 o 
  -5  12   0       98.72       48.60     56.77 o 
  -4  12   0      987.87     1025.07     73.52 o 
  -3  12   0      506.24      483.26     42.99 o 
  -2  12   0        1.26        9.09     15.16 o 
  -1  12   0       14.35        9.96     15.22 o 
   0  12   0     3707.75     3619.65     80.09 o 
   1  12   0     3130.:9     3142.19     64.96 o 
   2  12   0       23.20       2:.50     11.93 o 
   3  12   0         .77       -8.72     10.88 o 
   4  12   0       34.95       2:.89     13.38 o 
   5  12   0      413.75      424.12     33.43 o 
   6  12   0       99.30       98.49     16.43 o 
   7  12   0      363.10      337.58     34.99 o 
   8  12   0     1134.62     1041.59     73.24 o 
   9  12   0     2:01.19     2774.14     90.98 o 
  10  12   0     1122.68     1111.43    141.65 o 
  11  12   0      570.33      570.53     42.15 o 
  12  12   0     1283.9:     1300.69     94.81 o 
  13  12   0      482.11      536.51     69.83 o 
  14  12   0       72.84      106.17     42.58 o 
  -6  13   0      176.15      239.02     55.07 o 
  -5  13   0      11:.67      111.28     43.15 o 
  -4  13   0      982.10      917.84     5:.81 o 
  -3  13   0       24.74       11.59     21.34 o 
  -2  13   0       17.65       50.55     22.96 o 
  -1  13   0     1893.06     1983.28     68.58 o 
   0  13   0      873.40      859.68     45.67 o 
   1  13   0      107.73      140.53     20.39 o 
   2  13   0      421.09      459.76     35.97 o 
   3  13   0      105.83      152.21     20.99 o 
   4  13   0      286.58      264.94     37.6: o 
   5  13   0       50.38       56.07     15.97 o 
   6  13   0      341.48      429.14     28.78 o 
   7  13   0         .79        4.43     18.86 o 
   8  13   0     2032.69     2046.89     79.56 o 
   9  13   0     2232.21     2313.55     98.50 o 
  10  13   0     1718.95     1822.77     74.9: o 
  11  13   0     1052.93     1163.86     93.11 o 
  12  13   0      588.94      643.82     74.37 o 
  13  13   0         .37      -11.35     2:.09 o 
  -5  14   0      141.52       98.79     45.99 o 
  -4  14   0       22.68         .00     33.50 o 
  -3  14   0     1040.82     1017.96     94.24 o 
  -2  14   0      400.83      463.46     69.83 o 
  -1  14   0       33.74       35.04     22.92 o 
   0  14   0      109.76      119.61     23.91 o 
   1  14   0      771.54      785.85     55.99 o 
   2  14   0      645.22      638.47     51.13 o 
   3  14   0         .01      -15.60     15.60 o 
   4  14   0       57.29       49.29     18.36 o 
   5  14   0      253.28      211.19     22.:9 o 
   6  14   0      638.78      668.69     49.54 o 
   7  14   0     1457.39     1347.59     68.34 o 
   8  14   0      546.15      531.89     63.02 o 
   9  14   0      519.83      463.69     93.11 o 
  10  14   0     1285.82     1451.14    105.60 o 
  11  14   0      182.25      224.82     53.94 o 
  12  14   0      107.76       10.22     36.8: o 
  -3  15   0     1240.86     1115.61    100.49 o 
  -2  15   0     1043.40     1097.44     98.79 o 
  -1  15   0       77.98       51.66     38.61 o 
   0  15   0       29.13       15.34     32.64 o 
   1  15   0        1.16       -4.85     23.27 o 
   2  15   0      148.84      143.77     32.11 o 
   3  15   0      441.94      408.67     45.50 o 
   4  15   0        6.49        2.71     21.81 o 
   5  15   0      187.:7      135.16     24.:1 o 
   6  15   0     1511.44     1584.72    10:.99 o 
   7  15   0     1068.77      985.37     62.44 o 
   8  15   0     1091.55     1054.86     95.38 o 
   9  15   0     1459.20     1653.82    116.95 o 
  10  15   0      154.37      174.86     52.23 o 
  11  15   0       97.86      135.12     50.53 o 
  -1  16   0      130.93      198.14     53.94 o 
   0  16   0       54.23       52.23     41.44 o 
   1  16   0         .36       -3.95     24.:5 o 
   2  16   0       82.11       86.47     31.71 o 
   3  16   0       59.81       19.92     36.62 o 
   4  16   0      399.56      403.75     57.34 o 
   5  16   0     1002.04      749.41     84.59 o 
   6  16   0      673.32      694.22     56.59 o 
   7  16   0      721.98      790.29     87.:0 o 
   8  16   0      519.00      506.99     75.51 o 
   9  16   0       79.34       29.52     39.74 o 
   4  17   0      356.25      357.11     65.86 o 
   5  17   0      643.02      672.20     86.86 o 
  -8 -16   1         .43       -2.84     36.8: o 
  -7 -16   1      166.52      103.90     48.83 o 
  -6 -16   1      199.44      198.14     54.50 o 
  -5 -16   1       21.77       11.35     38.61 o 
  -4 -16   1      299.27      291.82     5:.75 o 
  -3 -16   1      2:4.62      287.52     41.70 o 
  -2 -16   1      181.30      172.15     36.53 o 
  -1 -16   1      291.28      239.02     41.33 o 
   0 -16   1      745.86      736.36     86.30 o 
 -10 -15   1        6.88       35.1:     41.44 o 
  -9 -15   1        1.16      -10.79     31.23 o 
  -8 -15   1        1.1:       -8.52     33.50 o 
  -7 -15   1      210.68      260.02     55.64 o 
  -6 -15   1        5.56      -21.90     22.66 o 
  -5 -15   1       25.19       56.19     27.29 o 
  -4 -15   1      381.16      404.14     44.:0 o 
  -3 -15   1      5:2.01      549.2:     50.98 o 
  -2 -15   1      124.97      100.79     2:.90 o 
  -1 -15   1      810.:9      835.71     5:.39 o 
   0 -15   1      951.26      892.11     63.20 o 
   1 -15   1     1008.32     1059.40     96.:8 o 
   2 -15   1      494.65      350.86     63.59 o 
   3 -15   1       57.86        8.52     38.04 o 
 -11 -14   1      45:.22      495.64     70.97 o 
 -10 -14   1      127.46      152.15     46.55 o 
  -9 -14   1       22.:5      -17.03     31.79 o 
  -8 -14   1        9.22        -.27     21.00 o 
  -7 -14   1      247.12      298.13     37.4: o 
  -6 -14   1      377.79      421.30     42.55 o 
  -5 -14   1      124.67      137.24     24.34 o 
  -4 -14   1      183.94      198.79     26.64 o 
  -3 -14   1     1270.32     1397.12     71.43 o 
  -2 -14   1      697.16      736.92     76.64 o 
  -1 -14   1      337.36      331.01     40.09 o 
   0 -14   1     1625.18     1628.94     79.09 o 
   1 -14   1     1433.57     1502.69     89.:9 o 
   2 -14   1       96.27       55.20     39.74 o 
   3 -14   1       70.04       17.69     26.40 o 
   4 -14   1      149.18      127.17     48.83 o 
   5 -14   1        7.36       28.39     39.74 o 
 -12 -13   1      168.45      182.81     49.39 o 
 -11 -13   1       73.62       88.57     39.74 o 
 -10 -13   1      917.28      924.28     84.59 o 
  -9 -13   1      987.88      913.28     54.16 o 
  -8 -13   1       65.16       62.71     23.99 o 
  -7 -13   1      668.16      714.:7     94.24 o 
  -6 -13   1      425.85      455.47     43.:0 o 
  -5 -13   1      5:3.62      593.87     37.61 o 
  -4 -13   1      23:.96      285.58     24.45 o 
  -3 -13   1     1224.68     1189.55     65.74 o 
  -2 -13   1     1315.12     1383.76     54.94 o 
  -1 -13   1     1459.41     1386.39     68.84 o 
   0 -13   1     1638.88     1694.85     64.94 o 
   1 -13   1         .50      -14.61     15.78 o 
   2 -13   1        1.59      -15.86     15.86 o 
   3 -13   1         .64       -8.58     21.86 o 
   4 -13   1      697.58      897.07    144.49 o 
   5 -13   1      709.55      629.05     76.64 o 
   6 -13   1      255.66      212.90     53.94 o 
 -13 -12   1       43.:5        5.11     32.36 o 
 -12 -12   1       43.20       45.42     36.34 o 
 -11 -12   1      144.0:      156.6:     44.28 o 
 -10 -12   1        1.55        4.8:     18.06 o 
  -9 -12   1      191.95      276.96     31.52 o 
  -8 -12   1       12.97        5.41     17.2: o 
  -7 -12   1       12.61        -.01     18.17 o 
  -6 -12   1      399.85      389.72     36.05 o 
  -5 -12   1     1561.99     1568.98     48.31 o 
  -4 -12   1      189.97      188.16     20.26 o 
  -3 -12   1     1824.13     1907.52     67.17 o 
  -2 -12   1     2946.66     2940.93     69.59 o 
  -1 -12   1      623.88      719.47     33.92 o 
   0 -12   1      173.93      149.71     23.24 o 
   1 -12   1        2.65       19.65     15.81 o 
   2 -12   1         .11       -2.52     14.96 o 
   3 -12   1       64.80       36.66     20.99 o 
   4 -12   1      380.18      348.96     40.31 o 
   5 -12   1     1549.80     1586.38     76.44 o 
   6 -12   1      982.59     1011.14     90.84 o 
   7 -12   1     1595.11     1620.89    115.82 o 
   8 -12   1      449.87      341.78     62.45 o 
 -14 -11   1       19.32       59.61     36.8: o 
 -13 -11   1      197.95      208.93     46.55 o 
 -12 -11   1     1330.41     1266.06     90.84 o 
 -11 -11   1       71.81       68.68     21.57 o 
 -10 -11   1      722.63      704.76     42.83 o 
  -9 -11   1      104.87       80.48     21.28 o 
  -8 -11   1       27.63       19.52     17.29 o 
  -7 -11   1      417.55      420.08     36.62 o 
  -6 -11   1      857.59      877.75     34.44 o 
  -5 -11   1     1925.47     1973.46     59.62 o 
  -4 -11   1     1993.10     2006.31     5:.69 o 
  -3 -11   1     2016.58     2095.43     54.18 o 
  -2 -11   1     1283.53     1277.39     37.83 o 
  -1 -11   1       15.87       23.85     11.22 o 
   0 -11   1      108.75      109.03     17.54 o 
   1 -11   1      260.46      219.22     2:.53 o 
   2 -11   1      827.81      826.20     41.39 o 
   3 -11   1       10.15       19.46     16.05 o 
   4 -11   1      173.50      203.99     31.06 o 
   5 -11   1     2428.4:     2354.01    133.13 o 
   6 -11   1     3558.62     3518.11    116.19 o 
   7 -11   1      580.88      546.73     70.3: o 
   8 -11   1       10.90      -27.82     28.95 o 
   9 -11   1        2.12       16.46     36.34 o 
 -14 -10   1       73.79       80.05     36.8: o 
 -13 -10   1      374.30      366.76     57.34 o 
 -12 -10   1      135.04      127.30     22.14 o 
 -11 -10   1        7.18       25.54     17.33 o 
 -10 -10   1      561.14      524.23     35.84 o 
  -9 -10   1      797.49      752.:2     34.44 o 
  -8 -10   1      5:3.16      575.27     29.69 o 
  -7 -10   1      744.50      737.:4     32.47 o 
  -6 -10   1      326.71      323.27     18.65 o 
  -5 -10   1     3115.38     3232.77     72.69 o 
  -4 -10   1     6384.57     6283.:2    146.11 o 
  -3 -10   1      124.09      139.57     11.29 o 
  -2 -10   1      147.15      137.71     14.59 o 
  -1 -10   1     1702.35     1636.41     78.67 o 
   0 -10   1      259.26      243.36     18.28 o 
   1 -10   1     6380.17     6306.36    10:.01 o 
   2 -10   1     2101.26     2119.57     63.35 o 
   3 -10   1      458.02      425.90     31.35 o 
   4 -10   1      476.83      463.30     32.56 o 
   5 -10   1     1056.51      955.55     53.97 o 
   6 -10   1      989.36      981.25     55.57 o 
   7 -10   1      672.10      711.46     49.48 o 
   8 -10   1      571.51      548.9:     69.26 o 
   9 -10   1       81.03       76.64     39.74 o 
  10 -10   1      360.19      438.29     69.83 o 
 -15  -9   1      117.43       96.52     39.17 o 
 -14  -9   1      196.17      143.07     39.74 o 
 -13  -9   1      202.50      273.08     44.85 o 
 -12  -9   1       83.72       86.75     17.53 o 
 -11  -9   1       12.76       26.36     10.49 o 
 -10  -9   1      108.09      131.14     12.17 o 
  -9  -9   1      464.15      45:.74     18.4: o 
  -8  -9   1      907.78      861.39     23.77 o 
  -7  -9   1     2591.79     2375.76     41.49 o 
  -6  -9   1     6234.73     5927.:8     72.64 o 
  -5  -9   1     5485.91     5396.42     67.28 o 
  -4  -9   1       36.53       19.77      7.00 o 
  -3  -9   1      196.77      193.40     11.65 o 
  -2  -9   1       12.32        8.69      5.64 o 
  -1  -9   1        2.76        6.68      7.09 o 
   0  -9   1       23.38       28.22      7.41 o 
   1  -9   1       27.98       2:.23     10.66 o 
   2  -9   1     1484.15     1544.24     43.21 o 
   3  -9   1     8828.76     8745.73    160.77 o 
   4  -9   1     3783.51     401:.95     91.57 o 
   5  -9   1      142.69      130.14     23.:8 o 
   6  -9   1       18.97       40.55     19.56 o 
   7  -9   1       35.73       66.94     21.81 o 
   8  -9   1       26.14       42.:9     20.13 o 
   9  -9   1       13.98      -18.74     28.95 o 
  10  -9   1      228.92      228.80     51.10 o 
  11  -9   1       16.07       13.06     36.8: o 
 -15  -8   1      317.17      281.03     45.42 o 
 -14  -8   1        4.94       54.50     2:.09 o 
 -13  -8   1      229.63      235.96     26.41 o 
 -12  -8   1      269.71      298.51     16.27 o 
 -11  -8   1        3.38        7.35      8.29 o 
 -10  -8   1      318.03      317.48     15.51 o 
  -9  -8   1     1671.50     1574.31     29.84 o 
  -8  -8   1     1933.32     1788.66     33.74 o 
  -7  -8   1     2688.51     2711.72     46.56 o 
  -6  -8   1     2530.05     2576.1:     38.69 o 
  -5  -8   1      208.44      203.41      9.7: o 
  -4  -8   1     1974.14     189:.80     2:.41 o 
  -3  -8   1      278.72      271.79     10.62 o 
  -2  -8   1     4225.23     4219.12     55.50 o 
  -1  -8   1     24:8.76     2539.58     48.11 o 
   0  -8   1       37.45       40.65      7.34 o 
   1  -8   1     1003.00      961.38     20.58 o 
   2  -8   1     7324.64     7404.02     85.01 o 
   3  -8   1     3179.17     3133.97     56.14 o 
   4  -8   1     2363.99     2261.11     52.21 o 
   5  -8   1      297.35      295.1:     20.16 o 
   6  -8   1        5.32      -10.:8     13.23 o 
   7  -8   1      2:9.58      319.87     32.71 o 
   8  -8   1       37.33       31.40     18.24 o 
   9  -8   1      170.91      153.33     26.67 o 
  10  -8   1       49.35       80.62     38.61 o 
  11  -8   1      190.71      168.62     47.69 o 
 -15  -7   1      174.92      175.76     22.10 o 
 -14  -7   1        1.95       -2.02     17.1: o 
 -13  -7   1      431.53      438.69     28.32 o 
 -12  -7   1      574.08      5:4.29     25.25 o 
 -11  -7   1       80.53       76.15      8.43 o 
 -10  -7   1      626.32      5:5.0:     16.29 o 
  -9  -7   1     2167.64     2043.78     31.13 o 
  -8  -7   1     3809.73     3669.97     45.10 o 
  -7  -7   1     1485.12     1574.27     25.41 o 
  -6  -7   1      291.46      370.99     12.98 o 
  -5  -7   1      111.21      115.47      6.93 o 
  -4  -7   1     1137.1:     1139.1:     19.26 o 
  -3  -7   1      143.38      118.89      6.45 o 
  -2  -7   1      988.52      955.29     19.22 o 
  -1  -7   1     9295.88     9260.15    108.30 o 
   0  -7   1     5022.95     5023.3:     50.59 o 
   1  -7   1     2741.31     2726.74     38.65 o 
   2  -7   1     404:.51     4076.54     46.21 o 
   3  -7   1      325.44      330.30     11.:4 o 
   4  -7   1     1635.45     1657.04     32.95 o 
   5  -7   1      501.79      523.63     16.82 o 
   6  -7   1      100.40       76.21     11.:1 o 
   7  -7   1       16.95       19.41     11.48 o 
   8  -7   1       52.47       82.77     20.44 o 
   9  -7   1      162.1:      180.74     25.64 o 
  10  -7   1     171:.49     1937.76     71.54 o 
  11  -7   1       37.97       61.88     37.47 o 
  12  -7   1       15.80      -16.46     32.93 o 
 -16  -6   1       15.44       27.25     28.39 o 
 -15  -6   1      155.78      172.50     25.45 o 
 -14  -6   1        1.53       -3.55     13.80 o 
 -13  -6   1      119.54       94.12     16.24 o 
 -12  -6   1      528.47      555.77     23.23 o 
 -11  -6   1      798.90      784.99     20.18 o 
 -10  -6   1     2909.:3     2908.64     37.98 o 
  -9  -6   1     4976.99     4916.45     59.90 o 
  -8  -6   1     2113.19     2067.08     27.73 o 
  -7  -6   1      150.69      158.51      7.55 o 
  -6  -6   1      183.82      251.77      8.96 o 
  -5  -6   1      149.64      103.99      5.81 o 
  -4  -6   1     1256.52     1282.65     19.39 o 
  -3  -6   1      350.91      358.86      9.28 o 
  -2  -6   1     1899.83     1932.97     27.78 o 
  -1  -6   1     4151.11     3843.39     44.:2 o 
   0  -6   1     8626.41     8479.14     90.84 o 
   1  -6   1    12561.58    12650.55    108.19 o 
   2  -6   1     2:19.:9     3129.10     41.21 o 
   3  -6   1       25.53       42.25      5.65 o 
   4  -6   1     100:.77     1008.23     21.03 o 
   5  -6   1      167.46      176.21     11.80 o 
   6  -6   1     1098.15     1129.63     25.94 o 
   7  -6   1      532.48      485.60     19.78 o 
   8  -6   1      267.63      269.43     16.84 o 
   9  -6   1      144.17      11:.59     14.56 o 
  10  -6   1      342.83      334.62     31.28 o 
  11  -6   1     1111.89     1170.11     51.56 o 
  12  -6   1      721.93      689.80     70.97 o 
  13  -6   1       96.38      119.23     42.58 o 
 -16  -5   1      150.89      177.13     41.44 o 
 -15  -5   1      233.85      211.51     26.46 o 
 -14  -5   1      141.79      142.77     19.33 o 
 -13  -5   1       57.67       64.96     14.86 o 
 -12  -5   1      888.45      921.27     27.70 o 
 -11  -5   1     361:.34     3573.01     61.18 o 
 -10  -5   1     3868.80     391:.45     5:.19 o 
  -9  -5   1     1111.49     1160.17     19.88 o 
  -8  -5   1     2026.18     199:.44     25.87 o 
  -7  -5   1      447.29      409.78     10.19 o 
  -6  -5   1      258.85      269.20      8.37 o 
  -5  -5   1       52.50       28.37      3.81 o 
  -4  -5   1     3803.87     3863.96     36.28 o 
  -3  -5   1     1074.69     1094.37     16.43 o 
  -2  -5   1     3652.34     3581.79     38.57 o 
  -1  -5   1     6610.75     6771.58     5:.67 o 
   0  -5   1    12220.76    11:26.90    112.76 o 
   1  -5   1     2439.92     2269.13     2:.37 o 
   2  -5   1      232.26      2:4.47     10.56 o 
   3  -5   1      320.5:      296.76     10.27 o 
   4  -5   1       28.70       20.0:      5.40 o 
   5  -5   1     1502.82     1490.82     22.73 o 
   6  -5   1      113.11      128.49      8.39 o 
   7  -5   1     2033.16     1901.84     45.:8 o 
   8  -5   1      506.38      519.58     19.75 o 
   9  -5   1       36.0:       33.45      9.2: o 
  10  -5   1       40.65       45.95     10.84 o 
  11  -5   1     1587.45     1698.30     5:.15 o 
  12  -5   1     1038.57     1007.22     41.78 o 
  13  -5   1      975.99     1118.45     84.59 o 
 -16  -4   1      2:3.64      256.19     29.23 o 
 -15  -4   1      246.85      227.52     47.41 o 
 -14  -4   1      530.05      560.39     28.60 o 
 -13  -4   1     1032.15     1005.08     34.99 o 
 -12  -4   1     2012.61     2041.37     42.05 o 
 -11  -4   1      815.24      837.08     24.49 o 
 -10  -4   1       99.63      106.52      9.25 o 
  -9  -4   1     1343.12     1371.22     20.39 o 
  -8  -4   1      253.28      260.82      7.83 o 
  -7  -4   1      255.12      288.46      8.61 o 
  -6  -4   1      694.69      726.97     14.08 o 
  -5  -4   1     1413.21     1385.19     16.96 o 
  -4  -4   1    16096.36    16856.08    136.17 o 
  -3  -4   1    13485.57    13616.12    106.30 o 
  -2  -4   1     3381.39     3281.25     29.28 o 
  -1  -4   1     6939.16     7051.65     55.81 o 
   0  -4   1        7.79       13.51      3.67 o 
   1  -4   1      555.15      513.41      9.02 o 
   2  -4   1      525.25      560.46     10.81 o 
   3  -4   1      124.65      185.25      7.82 o 
   4  -4   1     1567.80     1589.26     21.93 o 
   5  -4   1       47.15       47.27      4.89 o 
   6  -4   1      981.78     1019.58     18.94 o 
   7  -4   1      642.44      640.66     16.10 o 
   8  -4   1     2764.41     2700.66     42.00 o 
   9  -4   1       85.15       84.02      9.97 o 
  10  -4   1        4.08        3.61      7.81 o 
  11  -4   1       90.96       84.37     11.24 o 
  12  -4   1     2424.01     2439.29     80.26 o 
  13  -4   1     2137.67     2177.28    111.28 o 
  14  -4   1      316.83      377.55     5:.18 o 
 -16  -3   1       11.25       -8.94     18.66 o 
 -15  -3   1       43.86       29.87     17.78 o 
 -14  -3   1      807.:1      854.81     34.97 o 
 -13  -3   1     2648.77     2785.39     68.7: o 
 -12  -3   1     1777.71     1822.92     38.47 o 
 -11  -3   1     1631.45     1630.44     34.33 o 
 -10  -3   1     1614.51     1574.30     28.73 o 
  -9  -3   1      519.27      531.28     15.14 o 
  -8  -3   1     4138.02     3954.65     40.36 o 
  -7  -3   1      329.94      318.12      9.51 o 
  -6  -3   1        6.68        7.67      3.15 o 
  -5  -3   1       43.38       34.54      3.80 o 
  -4  -3   1     8353.92     8432.92     70.08 o 
  -3  -3   1    2:863.04    31939.73    24:.09 o 
  -2  -3   1     4520.24     4540.04     36.71 o 
  -1  -3   1     170:.23     1557.96     15.76 o 
   0  -3   1        1.24        2.96      2.84 o 
   1  -3   1     1418.84     1405.81     15.65 o 
   2  -3   1     1670.52     1748.56     21.:3 o 
   3  -3   1      855.06      793.:2     14.02 o 
   4  -3   1      146.7:      210.74      6.82 o 
   5  -3   1      576.21      568.19     11.32 o 
   6  -3   1       32.05       21.31      3.87 o 
   7  -3   1       51.15       66.49      5.63 o 
   8  -3   1     11:7.13     1222.11     29.81 o 
   9  -3   1     1769.52     1715.73     2:.13 o 
  10  -3   1     1185.49     1133.86     24.70 o 
  11  -3   1      381.41      419.29     15.70 o 
  12  -3   1      908.26      917.23     37.21 o 
  13  -3   1      369.37      330.76     34.68 o 
  14  -3   1       33.66        2.27     2:.66 o 
 -15  -2   1     1022.13     1024.39     51.95 o 
 -14  -2   1      809.18      782.49     39.02 o 
 -13  -2   1      589.91      581.39     2:.38 o 
 -12  -2   1      593.88      619.17     19.21 o 
 -11  -2   1      447.82      47:.39     17.84 o 
 -10  -2   1      842.82      828.93     20.66 o 
  -9  -2   1        1.38        2.05      5.14 o 
  -8  -2   1       18.57       16.38      4.98 o 
  -7  -2   1     4531.02     44:6.35     43.37 o 
  -6  -2   1     6336.:3     6156.89     56.20 o 
  -5  -2   1     4943.43     4872.35     40.88 o 
  -4  -2   1     6741.30     6746.50     59.66 o 
  -3  -2   1     4945.63     48:9.74     39.77 o 
  -2  -2   1    16598.11    16581.78    119.97 o 
  -1  -2   1      299.89      325.57      5.46 o 
   0  -2   1    13484.74    14403.03    138.06 o 
   1  -2   1     5054.95     5113.12     49.23 o 
   2  -2   1     7112.19     7248.20     64.17 o 
   3  -2   1      388.98      337.42      7.69 o 
   4  -2   1     3208.51     3204.56     2:.22 o 
   5  -2   1       23.87       13.58      3.33 o 
   6  -2   1      206.66      255.38      9.98 o 
   7  -2   1       14.27       24.18      4.46 o 
   8  -2   1      639.36      681.30     14.32 o 
   9  -2   1     5112.51     5083.51     68.84 o 
  10  -2   1     1174.92     1177.63     22.73 o 
  11  -2   1      952.14      948.69     21.32 o 
  12  -2   1        9.38        2.23      9.47 o 
  13  -2   1      557.17      572.35     2:.64 o 
  14  -2   1        4.56       -6.53     17.85 o 
  15  -2   1      111.53       78.92     35.77 o 
 -15  -1   1     1247.53     1270.18     83.74 o 
 -14  -1   1      892.40      848.45     32.60 o 
 -13  -1   1      690.51      679.44     28.63 o 
 -12  -1   1      165.63      158.27     14.47 o 
 -11  -1   1      343.73      354.43     15.96 o 
 -10  -1   1       12.77        4.48      5.88 o 
  -9  -1   1     2009.12     1921.92     33.94 o 
  -8  -1   1      157.63      150.04      8.35 o 
  -7  -1   1     8366.03     8251.72     86.19 o 
  -6  -1   1    11608.25    11390.:9    114.97 o 
  -5  -1   1     1861.15     1754.96     17.82 o 
  -4  -1   1      580.4:      538.01      7.55 o 
  -3  -1   1       12.81        8.20      1.69 o 
  -2  -1   1     1006.00     1099.4:     10.28 o 
  -1  -1   1     8128.12     8095.07     55.05 o 
   0  -1   1     4395.8:     4821.6:     39.55 o 
   1  -1   1      337.62      272.04      5.59 o 
   2  -1   1       82.57       82.67      4.06 o 
   3  -1   1      107.02      101.50      4.11 o 
   4  -1   1     4858.36     4949.26     42.15 o 
   5  -1   1     2131.32     2072.70     21.64 o 
   6  -1   1     11:2.48     1246.75     22.96 o 
   7  -1   1      2:7.39      338.40      9.4: o 
   8  -1   1     2186.66     2167.75     27.43 o 
   9  -1   1     4650.23     4690.89     51.47 o 
  10  -1   1     4088.39     4094.94     50.60 o 
  11  -1   1      360.:4      369.33     13.69 o 
  12  -1   1       19.59        8.52      9.44 o 
  13  -1   1         .06      -10.98     11.91 o 
  14  -1   1       97.77       93.33     17.99 o 
  15  -1   1       34.73       39.74     32.36 o 
 -15   0   1      258.50      231.55     21.43 o 
 -14   0   1     181:.54     1854.58     5:.70 o 
 -13   0   1      721.:5      740.26     29.99 o 
 -12   0   1      138.49      132.42     14.51 o 
 -11   0   1       70.25       61.18      9.29 o 
 -10   0   1       53.64       58.22      7.97 o 
  -9   0   1      232.12      225.03     12.19 o 
  -8   0   1     2117.89     2063.69     31.13 o 
  -7   0   1     1353.29     1348.74     20.09 o 
  -6   0   1     9033.47     8998.06     81.67 o 
  -5   0   1     5535.67     5110.29     47.19 o 
  -4   0   1      361.16      355.32      7.99 o 
  -3   0   1     2391.34     2552.11     29.17 o 
  -2   0   1      521.85      727.56     11.:2 o 
  -1   0   1     6231.27     6250.65    133.70 o 
   1   0   1       17.69       28.82      2.97 o 
   2   0   1     8756.99     9072.22     69.51 o 
   3   0   1    12405.32    13099.28     95.97 o 
   4   0   1      173.75      191.94      5.73 o 
   5   0   1      845.50      785.34     11.:3 o 
   6   0   1     3284.69     3229.44     33.69 o 
   7   0   1     5997.90     5:16.88     57.79 o 
   8   0   1     2479.01     23:9.46     28.85 o 
   9   0   1     1145.56     1162.1:     19.78 o 
  10   0   1     2911.53     2886.32     35.21 o 
  11   0   1      596.89      5:5.68     17.36 o 
  12   0   1       16.30       18.0:      9.27 o 
  13   0   1      557.66      586.48     29.02 o 
  14   0   1      116.54       92.76     17.0: o 
  15   0   1      180.44      150.21     21.49 o 
 -15   1   1      414.12      345.54     32.09 o 
 -14   1   1        2.15       -2.44     14.86 o 
 -13   1   1       86.75       62.76     14.25 o 
 -12   1   1      438.40      486.81     46.78 o 
 -11   1   1      246.41      226.14     14.92 o 
 -10   1   1     1266.14     1303.57     27.81 o 
  -9   1   1     3574.08     3509.48     51.63 o 
  -8   1   1     1160.81     1171.69     22.11 o 
  -7   1   1     2427.93     23:1.52     29.10 o 
  -6   1   1     2726.59     2417.91     24.12 o 
  -5   1   1      118.26       93.64      4.71 o 
  -4   1   1     1160.77     1121.81     13.25 o 
  -3   1   1    21204.46    21145.68    161.78 o 
  -2   1   1     1765.66     1762.76     16.18 o 
  -1   1   1     2353.46     23:6.1:     22.35 o 
   0   1   1      258.92      181.55      5.04 o 
   1   1   1         .84       -1.28      1.28 o 
   2   1   1      592.76      686.:6      6.78 o 
   3   1   1     2148.96     2041.94     17.19 o 
   4   1   1      836.32      854.28      9.73 o 
   5   1   1     3524.97     3472.83     31.03 o 
   6   1   1     7847.76     7382.96     64.52 o 
   7   1   1    15002.02    14879.45    123.97 o 
   8   1   1        1.84         .59      3.63 o 
   9   1   1      226.59      215.05      9.88 o 
  10   1   1      332.97      344.18     12.57 o 
  11   1   1      136.37      119.61      9.28 o 
  12   1   1        1.49        2.45     10.27 o 
  13   1   1       17.27       29.51     13.00 o 
  14   1   1      581.98      537.60     48.83 o 
  15   1   1     1976.40     2009.66     48.58 o 
 -15   2   1       28.74       43.89     20.06 o 
 -14   2   1      209.09      202.35     47.12 o 
 -13   2   1      334.04      356.30     39.27 o 
 -12   2   1       61.92       5:.12     13.56 o 
 -11   2   1      627.12      687.:7     23.66 o 
 -10   2   1     193:.73     1905.17     41.14 o 
  -9   2   1     43:8.47     4269.69     61.47 o 
  -8   2   1     3902.60     3849.91     44.41 o 
  -7   2   1     1314.22     1330.48     18.64 o 
  -6   2   1        2.83        8.45      2.:8 o 
  -5   2   1      420.09      351.94      8.46 o 
  -4   2   1     2686.90     2250.3:     24.44 o 
  -3   2   1      584.16      621.83     10.42 o 
  -2   2   1      462.50      481.11      8.14 o 
  -1   2   1    11848.33    11809.34    100.26 o 
   0   2   1     2:98.:7     3189.18     26.25 o 
   1   2   1     9178.93     9569.88     91.56 o 
   2   2   1    12623.:4    12679.85     95.47 o 
   3   2   1     1863.98     2014.63     20.05 o 
   4   2   1     3233.43     3197.33     25.75 o 
   5   2   1     5680.40     5467.53     45.60 o 
   6   2   1     5292.94     5340.29     47.66 o 
   7   2   1     3149.58     2:75.91     33.09 o 
   8   2   1     7049.65     6745.78     64.46 o 
   9   2   1       23.75       19.56      5.28 o 
  10   2   1     2702.18     2585.09     34.61 o 
  11   2   1      2:4.28      2:9.62     12.11 o 
  12   2   1        4.12        9.03      7.82 o 
  13   2   1      616.85      638.2:     24.:8 o 
  14   2   1     2244.67     2255.28     49.76 o 
  15   2   1     1174.58     1122.41     42.37 o 
  16   2   1      506.04      581.6:     82.61 o 
 -14   3   1       18.17       38.32     18.47 o 
 -13   3   1      274.85      265.41     29.37 o 
 -12   3   1      287.33      2:0.85     23.19 o 
 -11   3   1      43:.24      428.86     20.35 o 
 -10   3   1     2414.98     2323.64     45.76 o 
  -9   3   1     1567.30     1571.62     43.99 o 
  -8   3   1     2311.48     22:0.63     33.13 o 
  -7   3   1       40.25       26.50      5.02 o 
  -6   3   1      183.:5      217.92      7.90 o 
  -5   3   1     7206.65     7385.86     73.12 o 
  -4   3   1     1380.93     1475.83     17.99 o 
  -3   3   1     1438.17     1471.:1     18.42 o 
  -2   3   1        8.93       11.39      2.92 o 
  -1   3   1     1448.23     1564.60     20.66 o 
   0   3   1     7446.01     7333.38     61.05 o 
   1   3   1     1439.41     1308.73     16.70 o 
   2   3   1        9.77       -2.75      2.75 o 
   3   3   1    11972.96    11865.53    100.:5 o 
   4   3   1    11195.17    11359.:8     92.:4 o 
   5   3   1     2:95.10     3102.50     28.77 o 
   6   3   1      550.47      513.56      9.0: o 
   7   3   1     2158.66     197:.69     24.28 o 
   8   3   1     2474.68     23:4.9:     26.98 o 
   9   3   1     1577.81     1572.:7     21.83 o 
  10   3   1      124.54      105.05      8.39 o 
  11   3   1        5.57        2.4:      4.6: o 
  12   3   1     2351.79     2379.45     47.31 o 
  13   3   1     1689.98     1678.22     50.64 o 
  14   3   1     1083.68      99:.25     38.08 o 
  15   3   1      967.07      988.86     39.71 o 
  16   3   1      516.71      559.25     43.43 o 
 -13   4   1      903.22      983.01     39.68 o 
 -12   4   1      488.79      530.73     35.2: o 
 -11   4   1      952.38      941.57     35.47 o 
 -10   4   1      238.04      241.12     16.30 o 
  -9   4   1      504.94      516.25     14.96 o 
  -8   4   1     1168.82     1116.48     22.27 o 
  -7   4   1     3324.70     3221.17     48.41 o 
  -6   4   1      469.23      522.15     13.18 o 
  -5   4   1     2007.29     2046.43     25.79 o 
  -4   4   1        1.18        7.81      3.74 o 
  -3   4   1      493.90      522.01     10.:4 o 
  -2   4   1      821.01      746.80     13.36 o 
  -1   4   1     1701.70     1682.52     22.17 o 
   0   4   1     3815.85     3994.36     37.16 o 
   1   4   1      147.65      132.31      5.97 o 
   2   4   1     705:.73     6926.45     56.33 o 
   3   4   1    36420.05    38037.43    297.79 o 
   4   4   1    11283.51    11316.86     98.59 o 
   5   4   1     2795.10     2741.10     28.10 o 
   6   4   1       53.17       78.4:      5.15 o 
   7   4   1      695.94      755.83     13.10 o 
   8   4   1        2.:4         .72      3.89 o 
   9   4   1     2139.00     1979.92     31.78 o 
  10   4   1       65.31       5:.68      6.42 o 
  11   4   1     2660.16     2627.24     39.37 o 
  12   4   1     2374.79     2333.98     47.26 o 
  13   4   1     2122.23     2134.64     46.30 o 
  14   4   1     1309.68     1366.33     43.:8 o 
  15   4   1      22:.31      232.19     25.69 o 
  16   4   1       25.36       43.83     18.21 o 
 -13   5   1     1195.74     1216.0:     83.46 o 
 -12   5   1     23:6.93     2487.15     64.49 o 
 -11   5   1     1420.80     1420.22     45.48 o 
 -10   5   1       17.94        6.85      6.19 o 
  -9   5   1        5.20       -2.12      5.:6 o 
  -8   5   1      131.25      124.69      9.33 o 
  -7   5   1     2004.97     203:.35     33.75 o 
  -6   5   1      349.40      367.35     13.21 o 
  -5   5   1        5.22       14.67      4.55 o 
  -4   5   1      193.87      225.42      9.96 o 
  -3   5   1      487.63      481.75     11.64 o 
  -2   5   1     2:93.22     2:13.25     37.71 o 
  -1   5   1     48:8.75     4865.55     51.26 o 
   0   5   1     5571.76     5614.55     54.32 o 
   1   5   1       31.98       25.30      3.93 o 
   2   5   1     1613.26     1508.:9     17.97 o 
   3   5   1     5923.65     6121.:2     55.19 o 
   4   5   1    11628.55    11548.65    107.92 o 
   5   5   1     4495.07     4318.92     43.67 o 
   6   5   1      100.16       99.87      5.35 o 
   7   5   1      191.92      182.69      7.67 o 
   8   5   1       28.86       12.46      4.33 o 
   9   5   1      132.83      152.66      8.59 o 
  10   5   1     4107.84     4094.78     48.67 o 
  11   5   1     2:45.98     2986.88     39.1: o 
  12   5   1      752.57      689.25     17.45 o 
  13   5   1      464.30      508.76     23.25 o 
  14   5   1      883.86      891.12     40.09 o 
  15   5   1      556.52      561.96     39.32 o 
  16   5   1        7.30       -6.81     28.39 o 
 -13   6   1      255.96      173.16     43.72 o 
 -12   6   1     1648.42     1753.18    100.49 o 
 -11   6   1     1275.19     11:5.31     81.75 o 
 -10   6   1      597.07      641.65     22.47 o 
  -9   6   1      203.44      187.86     15.34 o 
  -8   6   1      217.37      200.71     14.06 o 
  -7   6   1      116.52      109.91     10.74 o 
  -6   6   1      113.39      122.62     12.78 o 
  -5   6   1      333.82      337.99     12.45 o 
  -4   6   1      833.13      883.49     16.40 o 
  -3   6   1        9.05        8.87      4.41 o 
  -2   6   1      395.79      442.72     12.18 o 
  -1   6   1     1060.62      995.00     18.12 o 
   0   6   1     2607.29     2510.09     32.03 o 
   1   6   1    14237.95    14407.77    11:.40 o 
   2   6   1     1680.53     1617.33     21.16 o 
   3   6   1      999.87      962.14     16.35 o 
   4   6   1      226.31      191.39      8.07 o 
   5   6   1        1.12       12.68      4.58 o 
   6   6   1      332.56      310.85      9.46 o 
   7   6   1        4.81        4.12      4.09 o 
   8   6   1      850.35      854.78     15.86 o 
   9   6   1     3968.77     381:.06     46.36 o 
  10   6   1     2562.73     2473.35     42.01 o 
  11   6   1     2:89.18     3161.10     50.51 o 
  12   6   1     2058.80     2173.51     32.56 o 
  13   6   1        5.78        2.89     10.33 o 
  14   6   1        8.27       -8.94     13.60 o 
  15   6   1       46.42       37.68     16.95 o 
  16   6   1      333.16      382.66     54.50 o 
 -12   7   1        5.57       55.64     36.8: o 
 -11   7   1      907.81      926.55     76.64 o 
 -10   7   1     1699.77     1655.65    123.77 o 
  -9   7   1      119.05      123.12     14.58 o 
  -8   7   1         .85       -2.:0      8.08 o 
  -7   7   1       32.53       12.78      8.08 o 
  -6   7   1      211.28      200.:8     13.93 o 
  -5   7   1      755.73      796.33     24.55 o 
  -4   7   1       89.93       91.45      7.49 o 
  -3   7   1       88.94      108.49      8.28 o 
  -2   7   1      2:0.11      361.35     11.26 o 
  -1   7   1     2110.50     2167.15     2:.84 o 
   0   7   1    10691.54    10652.11    104.88 o 
   1   7   1    10443.64    10480.83     96.:0 o 
   2   7   1     1125.16     1037.88     16.37 o 
   3   7   1      392.68      395.33     11.44 o 
   4   7   1     1335.36     1295.8:     20.74 o 
   5   7   1      563.79      547.0:     13.99 o 
   6   7   1     1150.68     1098.09     19.09 o 
   7   7   1     1043.21     1168.93     20.34 o 
   8   7   1     2725.87     2655.64     42.32 o 
   9   7   1     6468.25     6266.70     69.42 o 
  10   7   1     23:1.13     2322.17     37.24 o 
  11   7   1      941.64      998.64     24.93 o 
  12   7   1     10:0.74     11:4.81     29.79 o 
  13   7   1        3.81       -7.66      7.66 o 
  14   7   1        4.87      -10.75     13.90 o 
  15   7   1        6.58      -13.63     24.98 o 
  16   7   1       24.86       39.74     32.36 o 
 -11   8   1      134.81      116.39     40.31 o 
 -10   8   1       66.00       89.70     38.04 o 
  -9   8   1       69.51      102.83     21.68 o 
  -8   8   1      159.32      161.9:     24.69 o 
  -7   8   1      190.87      215.53     21.:0 o 
  -6   8   1       24.34       2:.10     10.33 o 
  -5   8   1      875.66      882.84     32.61 o 
  -4   8   1      793.91      825.81     19.76 o 
  -3   8   1     2032.58     2043.14     2:.02 o 
  -2   8   1      665.17      765.69     20.68 o 
  -1   8   1      866.95      893.27     19.97 o 
   0   8   1     5095.36     5132.36     59.06 o 
   1   8   1     2415.66     2331.8:     38.82 o 
   2   8   1     2043.64     1986.97     27.17 o 
   3   8   1      469.72      468.29     14.20 o 
   4   8   1      493.51      495.05     20.16 o 
   5   8   1      229.11      242.48     10.45 o 
   6   8   1     1405.73     1496.35     23.95 o 
   7   8   1     24:7.12     2580.99     36.64 o 
   8   8   1     3924.05     3764.89     50.89 o 
   9   8   1     1815.61     1729.07     31.87 o 
  10   8   1      451.11      458.44     16.94 o 
  11   8   1       21.61       19.44      9.26 o 
  12   8   1      284.77      295.0:     16.77 o 
  13   8   1      734.73      753.87     31.46 o 
  14   8   1        5.70      -24.98     24.98 o 
  15   8   1       16.84         .57     26.68 o 
  16   8   1      279.74      197.57     44.85 o 
 -11   9   1       11.35      -22.14     31.23 o 
 -10   9   1      417.87      538.78     67.56 o 
  -9   9   1       25.15       56.77     35.77 o 
  -8   9   1      692.81      686.58     44.12 o 
  -7   9   1       69.86       66.60     20.60 o 
  -6   9   1       74.29       81.43     20.1: o 
  -5   9   1      21:.56      173.15     25.26 o 
  -4   9   1     1079.21     1050.25     50.98 o 
  -3   9   1     4378.47     4202.12     79.4: o 
  -2   9   1     5837.59     5884.39     79.56 o 
  -1   9   1      697.30      721.51     24.65 o 
   0   9   1      145.67      114.50     11.98 o 
   1   9   1        8.72       -2.60      7.01 o 
   2   9   1      254.35      261.70     15.58 o 
   3   9   1     2947.59     2856.98     5:.22 o 
   4   9   1        1.1:        4.57      5.96 o 
   5   9   1     2701.52     2672.00     42.42 o 
   6   9   1     2626.73     2573.81     42.94 o 
   7   9   1     2349.02     2342.2:     37.96 o 
   8   9   1     2516.57     2548.01     43.47 o 
   9   9   1      533.51      559.44     18.52 o 
  10   9   1      286.69      263.41     18.68 o 
  11   9   1         .98       -1.64     10.0: o 
  12   9   1       90.82      117.11     20.14 o 
  13   9   1      145.83      124.44     33.78 o 
  14   9   1        1.09        7.22     12.92 o 
  15   9   1        2.44        7.38     28.95 o 
 -10  10   1         .19       19.87     36.34 o 
  -9  10   1      239.87      202.68     48.26 o 
  -8  10   1       77.41       59.04     35.77 o 
  -7  10   1         .56        9.49     16.23 o 
  -6  10   1       54.78       57.37     20.1: o 
  -5  10   1       38.74       32.69     18.45 o 
  -4  10   1      93:.03      833.43     48.13 o 
  -3  10   1      926.35      966.53     58.82 o 
  -2  10   1     9684.33     9227.77    168.63 o 
  -1  10   1     1983.72     1992.75     50.43 o 
   0  10   1      518.97      467.27     24.:6 o 
   1  10   1        2.95       -8.56      8.56 o 
   2  10   1       14.87       17.98     10.57 o 
   3  10   1         .13       -8.56      8.56 o 
   4  10   1      289.92      314.71     16.44 o 
   5  10   1     2666.39     2826.:9     48.34 o 
   6  10   1     50:7.95     4965.3:     77.45 o 
   7  10   1     2993.:7     2:52.:9     55.66 o 
   8  10   1      532.26      529.02     29.82 o 
   9  10   1      589.63      523.31     29.35 o 
  10  10   1      325.32      388.96     50.46 o 
  11  10   1       88.38       71.11     19.23 o 
  12  10   1      152.16      177.88     24.53 o 
  13  10   1       76.11       44.44     21.01 o 
  14  10   1      43:.00      453.62     5:.18 o 
  15  10   1       55.79       19.2:     32.93 o 
  -9  11   1       53.59      124.90     44.85 o 
  -8  11   1        3.60        2.84     34.06 o 
  -7  11   1      896.53      788.59     78.35 o 
  -6  11   1     1463.73     1452.19     98.79 o 
  -5  11   1      824.32      848.77     54.79 o 
  -4  11   1      290.14      259.06     31.68 o 
  -3  11   1      437.75      426.00     38.32 o 
  -2  11   1      116.63      127.71     17.65 o 
  -1  11   1      116.34      108.91     16.25 o 
   0  11   1     2348.05     2272.51     57.51 o 
   1  11   1      565.49      558.96     28.60 o 
   2  11   1     1328.41     1349.24     42.37 o 
   3  11   1     1836.55     1787.25     48.:7 o 
   4  11   1     1166.35     1129.88     38.51 o 
   5  11   1     42:0.21     4419.27    127.66 o 
   6  11   1     2339.78     2419.84     55.37 o 
   7  11   1       76.16       79.79     14.12 o 
   8  11   1       57.15       47.36     15.45 o 
   9  11   1     1658.02     1597.61     52.11 o 
  10  11   1      781.37      808.90     94.53 o 
  11  11   1       70.56       70.42     33.78 o 
  12  11   1       29.35        1.06     23.85 o 
  13  11   1      161.56      116.39     39.74 o 
  14  11   1      168.79      118.09     41.44 o 
  15  11   1       43.70       55.64     37.47 o 
  -8  12   1       21.44        7.95     35.77 o 
  -7  12   1      213.48      167.48     49.39 o 
  -6  12   1     1167.32     10:1.98     90.84 o 
  -5  12   1     4210.27     4062.48    126.66 o 
  -4  12   1     1135.12     1187.31     63.40 o 
  -3  12   1       42.30       25.64     20.06 o 
  -2  12   1       17.39       11.44     15.50 o 
  -1  12   1     2070.35     2039.72     77.84 o 
   0  12   1       11.69       29.13     13.53 o 
   1  12   1      666.29      654.11     32.93 o 
   2  12   1      323.08      345.64     28.57 o 
   3  12   1     1679.03     1640.92     53.43 o 
   4  12   1     3157.42     3110.53     80.93 o 
   5  12   1     1326.46     1286.42     49.48 o 
   6  12   1     1152.5:     1132.82     67.49 o 
   7  12   1       24.87       24.30     21.38 o 
   8  12   1       24.50       28.46     19.16 o 
   9  12   1       74.03       50.93     21.00 o 
  10  12   1      214.43      216.00     31.23 o 
  11  12   1       74.69       93.28     41.44 o 
  12  12   1        4.41       12.49     31.23 o 
  13  12   1      479.01      501.31     67.56 o 
  14  12   1      2:8.91      286.14     55.64 o 
  -7  13   1      200.33      235.04     55.64 o 
  -6  13   1     1286.8:     1311.48    103.90 o 
  -5  13   1      889.57      782.91     79.48 o 
  -4  13   1      476.33      532.81    121.78 o 
  -3  13   1      174.73      170.09     51.38 o 
  -2  13   1      346.21      326.26     85.44 o 
  -1  13   1        8.27       -6.12     14.10 o 
   0  13   1         .2:        4.29     14.01 o 
   1  13   1       22.:7        6.73     14.81 o 
   2  13   1     2551.17     2545.19     77.29 o 
   3  13   1     2153.97     2090.10     67.24 o 
   4  13   1      90:.68      967.20     69.13 o 
   5  13   1      168.81      211.57     33.94 o 
   6  13   1      959.34      872.11     55.68 o 
   7  13   1     10:4.61     1081.33     61.32 o 
   8  13   1        1.27       15.29     20.32 o 
   9  13   1      160.84       81.86     28.67 o 
  10  13   1        1.96        8.59     20.72 o 
  11  13   1       53.89       24.70     22.99 o 
  12  13   1       76.8:       24.41     34.63 o 
  13  13   1      119.42       94.81     42.01 o 
  -5  14   1      125.36      108.44     42.58 o 
  -4  14   1      797.62      654.03     77.21 o 
  -3  14   1      262.24      296.55     84.59 o 
  -2  14   1       42.48       45.88     25.21 o 
  -1  14   1      211.17      173.43     33.07 o 
   0  14   1      346.38      395.15     55.40 o 
   1  14   1     1213.72     1192.06     47.47 o 
   2  14   1     23:3.79     24:6.11     79.02 o 
   3  14   1      774.10      897.21     59.53 o 
   4  14   1      107.39       80.01     18.26 o 
   5  14   1      158.91      152.74     21.08 o 
   6  14   1      582.7:      577.39     37.29 o 
   7  14   1      501.03      509.44     59.61 o 
   8  14   1       37.03       11.34     21.:6 o 
   9  14   1       48.:8       78.64     26.46 o 
  10  14   1      733.59      691.:7     77.78 o 
  11  14   1      278.29      181.11     49.96 o 
  12  14   1       32.25       24.41     39.74 o 
  -4  15   1       78.68       58.48     41.44 o 
  -3  15   1      104.27      164.64     51.10 o 
  -2  15   1       47.81      111.28     43.15 o 
  -1  15   1      644.14      662.13     56.68 o 
   0  15   1     1887.04     1858.23     71.56 o 
   1  15   1     1472.:0     1551.57     78.08 o 
   2  15   1      672.37      704.91     46.49 o 
   3  15   1      633.85      597.44     42.73 o 
   4  15   1      721.59      837.74     55.19 o 
   5  15   1       91.42       86.:7     20.01 o 
   6  15   1        6.41        2.:5     24.41 o 
   7  15   1      403.43      402.13     44.:0 o 
   8  15   1      136.71      138.57     40.59 o 
   9  15   1      274.91      194.73     51.10 o 
  10  15   1      43:.75      571.71     74.94 o 
  11  15   1       33.73       26.12     40.31 o 
  -1  16   1      991.19     1054.86     99.35 o 
   1  16   1      447.03      502.56     51.78 o 
   2  16   1      336.84      341.59     43.74 o 
   3  16   1      543.22      554.23     52.19 o 
   4  16   1      375.22      345.84     74.66 o 
   5  16   1      259.96      310.94     35.18 o 
   6  16   1        9.1:        2.27     38.04 o 
   7  16   1      190.92      200.83     36.29 o 
   8  16   1      513.49      375.84     66.43 o 
   9  16   1       66.00       95.38     47.12 o 
  10  16   1       66.33       70.3:     41.44 o 
   2  17   1      2:0.54      264.49     41.95 o 
   3  17   1       67.95       57.28     55.07 o 
   4  17   1       70.84       62.90     31.11 o 
   5  17   1      171.44      228.80     57.91 o 
   6  17   1      165.93       93.11     49.39 o 
   7  17   1      464.57      570.01     81.19 o 
  -7 -16   2      354.:6      319.07     64.72 o 
  -6 -16   2      978.73      862.39     92.54 o 
  -5 -16   2      993.90      992.97     96.52 o 
  -4 -16   2      550.77      438.29     72.0: o 
  -3 -16   2      11:.92      107.87     49.96 o 
  -2 -16   2       36.42       20.87     28.09 o 
  -1 -16   2      128.04      127.77     35.13 o 
  -9 -15   2      394.71      393.44     66.99 o 
  -8 -15   2      166.75      126.61     48.26 o 
  -7 -15   2      857.03      933.93     91.41 o 
  -6 -15   2     1907.65     1858.78    123.77 o 
  -5 -15   2     1254.16     1066.79     65.84 o 
  -4 -15   2      243.50      256.34     39.59 o 
  -3 -15   2       28.02       51.84     54.79 o 
  -2 -15   2      207.52      191.98     36.83 o 
  -1 -15   2       63.74       69.14     61.60 o 
   0 -15   2       11.37        4.6:     24.88 o 
   1 -15   2       10.18       35.19     27.54 o 
   2 -15   2      630.19      767.58     88.57 o 
 -11 -14   2      223.15      11:.36     47.69 o 
 -10 -14   2       39.42       2:.66     35.77 o 
  -9 -14   2      118.47      133.42     47.69 o 
  -8 -14   2     1561.71     1725.93    115.25 o 
  -7 -14   2     1668.48     1807.14     79.9: o 
  -6 -14   2      684.97      633.08     51.16 o 
  -5 -14   2      523.18      536.78     46.26 o 
  -4 -14   2       20.93      -16.76     16.76 o 
  -3 -14   2      199.16      153.76     47.:6 o 
  -2 -14   2      337.78      325.06     40.33 o 
  -1 -14   2         .22       -2.79     22.21 o 
   0 -14   2        5.37       35.39     24.69 o 
   1 -14   2      277.52      270.53     48.26 o 
   2 -14   2      721.30      712.51     80.05 o 
   3 -14   2     1352.87     1306.45     76.86 o 
   4 -14   2      766.99      712.:8     84.59 o 
 -12 -13   2      791.79      725.57     79.48 o 
 -11 -13   2      414.12      482.58     68.13 o 
 -10 -13   2      613.96      5:4.07     71.54 o 
  -9 -13   2     2356.1:     2378.16    103.90 o 
  -8 -13   2     1074.82     1142.14     5:.38 o 
  -7 -13   2      353.93      391.14     38.88 o 
  -6 -13   2      141.01      126.92     27.30 o 
  -5 -13   2        1.79        1.70     18.47 o 
  -4 -13   2      238.12      232.70     26.87 o 
  -3 -13   2       84.05       95.88     21.42 o 
  -2 -13   2      2:3.07      334.37     2:.93 o 
  -1 -13   2      918.41      931.47     59.19 o 
   0 -13   2     1268.37     1356.86     69.85 o 
   1 -13   2      226.64      265.43     2:.44 o 
   2 -13   2        5.80       -3.69     18.11 o 
   3 -13   2      471.41      477.72     47.77 o 
   4 -13   2      329.76      2:7.62     41.73 o 
   5 -13   2       81.07       66.99     42.01 o 
   6 -13   2      184.33      148.75     51.10 o 
 -13 -12   2       54.27       81.19     38.04 o 
 -12 -12   2       39.07       34.63     34.63 o 
 -11 -12   2      951.06      864.10     80.05 o 
 -10 -12   2     1231.57     1225.24     58.36 o 
  -9 -12   2     2696.19     2510.84     86.24 o 
  -8 -12   2     2161.85     21:2.53     81.75 o 
  -7 -12   2      449.25      405.18     37.99 o 
  -6 -12   2      164.52      162.17     27.22 o 
  -5 -12   2      529.14      560.68     47.71 o 
  -4 -12   2         .79      -11.93     13.16 o 
  -3 -12   2      803.63      806.49     40.92 o 
  -2 -12   2         .43        7.63     15.06 o 
  -1 -12   2     2324.83     2269.16     69.3: o 
   0 -12   2     2114.40     2169.83     70.45 o 
   1 -12   2      648.75      706.75     42.16 o 
   2 -12   2      253.05      194.92     26.26 o 
   3 -12   2      189.44      270.07     73.56 o 
   4 -12   2       84.55       29.45     52.80 o 
   5 -12   2       23.30       24.10     22.66 o 
   6 -12   2       25.69       23.28     35.1: o 
   7 -12   2      195.46      22:.50     53.94 o 
 -13 -11   2      11:.93      122.06     40.88 o 
 -12 -11   2     1111.51     1194.52     87.:0 o 
 -11 -11   2     1538.:9     1433.42     84.03 o 
 -10 -11   2      402.87      383.:0     62.17 o 
  -9 -11   2      540.21      543.56     38.18 o 
  -8 -11   2     1352.22     1423.16     5:.05 o 
  -7 -11   2       69.04       86.96     21.28 o 
  -6 -11   2      446.85      471.25     45.70 o 
  -5 -11   2      154.49      170.09     21.04 o 
  -4 -11   2       69.85       89.76     17.62 o 
  -3 -11   2      451.92      453.70     2:.53 o 
  -2 -11   2      434.07      416.28     2:.15 o 
  -1 -11   2      142.78      132.10     17.47 o 
   0 -11   2      925.34      953.96     37.65 o 
   1 -11   2     2579.03     2535.8:     77.97 o 
   2 -11   2      160.53      182.:5     26.02 o 
   3 -11   2        4.17       -9.19     16.44 o 
   4 -11   2     1031.95      997.52     81.75 o 
   5 -11   2      593.36      664.32     50.51 o 
   6 -11   2       67.17       66.46     40.03 o 
   7 -11   2       68.81       74.94     39.74 o 
   8 -11   2        2.13      -2:.66     2:.66 o 
   9 -11   2      360.84      247.53     57.34 o 
 -14 -10   2       64.19       56.77     36.8: o 
 -13 -10   2     1463.50     1539.71     96.52 o 
 -12 -10   2     1475.44     1508.98     54.91 o 
 -11 -10   2     1742.17     1777.55     62.88 o 
 -10 -10   2      432.65      422.77     32.45 o 
  -9 -10   2      219.77      225.56     21.58 o 
  -8 -10   2         .38       -5.41     10.41 o 
  -7 -10   2       19.48       12.69     11.57 o 
  -6 -10   2      614.43      639.68     39.42 o 
  -5 -10   2       66.14       63.44     18.56 o 
  -4 -10   2     2:24.47     3186.36     68.18 o 
  -3 -10   2     5027.09     4939.95     81.65 o 
  -2 -10   2      173.20      186.40     27.95 o 
  -1 -10   2     1136.8:     1178.6:     38.84 o 
   0 -10   2      982.37     101:.82     36.47 o 
   1 -10   2      104.63      103.71     15.62 o 
   2 -10   2      362.91      369.15     2:.14 o 
   3 -10   2     1895.53     1874.43     5:.57 o 
   4 -10   2      5:2.12      652.04     37.1: o 
   5 -10   2      314.21      2:8.74     36.29 o 
   6 -10   2       79.75       97.:9     25.61 o 
   7 -10   2      166.85      185.57     32.00 o 
   8 -10   2      293.3:      335.53     57.34 o 
   9 -10   2      275.06      188.49     49.39 o 
  10 -10   2       40.62       67.56     41.44 o 
 -14  -9   2      677.13      828.90     72.0: o 
 -13  -9   2      941.52      911.79     72.67 o 
 -12  -9   2      862.11      877.38     67.84 o 
 -11  -9   2     2459.25     2392.6:     59.98 o 
 -10  -9   2      520.83      505.95     21.30 o 
  -9  -9   2      621.15      588.73     20.61 o 
  -8  -9   2      527.98      518.44     19.22 o 
  -7  -9   2      239.57      227.54     13.77 o 
  -6  -9   2       48.71       43.16      7.49 o 
  -5  -9   2     1589.14     1564.52     29.98 o 
  -4  -9   2       28.14       13.87      9.18 o 
  -3  -9   2     2021.67     2097.79     35.18 o 
  -2  -9   2     6320.:7     6465.14     77.8: o 
  -1  -9   2       78.02       78.96     11.54 o 
   0  -9   2       95.22      102.39     13.96 o 
   1  -9   2      259.53      2:0.82     21.58 o 
   2  -9   2     1327.03     1308.26     51.33 o 
   3  -9   2      588.88      615.25     47.:0 o 
   4  -9   2      244.11      215.52     34.87 o 
   5  -9   2      455.28      436.81     37.63 o 
   6  -9   2       79.84       93.10     23.68 o 
   7  -9   2      762.46      717.45     48.27 o 
   8  -9   2     1610.57     1522.:6    153.86 o 
   9  -9   2      126.36      101.63     42.01 o 
  10  -9   2      597.21      561.49     71.54 o 
  11  -9   2      473.76      423.53     70.3: o 
 -15  -8   2      831.34      91:.87     73.81 o 
 -14  -8   2     1251.9:     1324.15     5:.02 o 
 -13  -8   2      366.29      356.22     27.80 o 
 -12  -8   2      692.75      753.:4     41.10 o 
 -11  -8   2      158.68      168.79     13.02 o 
 -10  -8   2      5:1.79      5:3.04     23.89 o 
  -9  -8   2        7.56       -2.:3      6.66 o 
  -8  -8   2       54.57       83.88      9.49 o 
  -7  -8   2      372.28      399.58     17.01 o 
  -6  -8   2     1708.18     1690.16     28.08 o 
  -5  -8   2       2:.20       31.05      5.:8 o 
  -4  -8   2      425.20      447.30     13.33 o 
  -3  -8   2     1670.80     1679.74     26.25 o 
  -2  -8   2     1057.89     1087.43     18.8: o 
  -1  -8   2      343.78      337.02     10.94 o 
   0  -8   2     2703.52     2708.23     45.91 o 
   1  -8   2     3447.68     3532.83     5:.43 o 
   2  -8   2       66.18       79.58     10.94 o 
   3  -8   2         .87        9.54      8.73 o 
   4  -8   2        8.71        2.14     11.99 o 
   5  -8   2       65.54       53.03     14.95 o 
   6  -8   2      109.97       98.59     22.15 o 
   7  -8   2       86.21       98.78     22.96 o 
   8  -8   2      642.25      636.78     44.73 o 
   9  -8   2     4338.39     4333.93    123.95 o 
  10  -8   2     3316.48     3410.97    158.3: o 
  11  -8   2      2:3.79      370.17     59.61 o 
 -15  -7   2      925.77     1058.35     54.22 o 
 -14  -7   2     195:.01     195:.95     55.67 o 
 -13  -7   2      405.15      442.60     28.23 o 
 -12  -7   2       21.22       15.28     12.53 o 
 -11  -7   2      536.52      554.57     17.47 o 
 -10  -7   2      228.32      234.00     13.43 o 
  -9  -7   2      840.99      852.50     18.86 o 
  -8  -7   2      105.00      136.24      9.15 o 
  -7  -7   2     1604.55     1680.42     28.50 o 
  -6  -7   2     1346.35     1403.21     22.51 o 
  -5  -7   2     3717.34     3766.10     43.14 o 
  -4  -7   2     2812.24     2728.74     33.73 o 
  -3  -7   2      477.50      454.21     11.87 o 
  -2  -7   2      334.26      369.:3     10.76 o 
  -1  -7   2     1489.62     1529.71     26.77 o 
   0  -7   2      499.20      515.08     13.22 o 
   1  -7   2     2466.39     2570.89     41.92 o 
   2  -7   2      987.93     1073.70     25.38 o 
   3  -7   2     1530.67     1548.80     29.22 o 
   4  -7   2     1498.53     1554.96     36.06 o 
   5  -7   2     5414.97     5289.79     91.23 o 
   6  -7   2      141.61      145.22     17.6: o 
   7  -7   2       19.03       23.34     15.42 o 
   8  -7   2     1959.02     2072.31     83.74 o 
   9  -7   2     375:.65     3695.50    107.93 o 
  10  -7   2      674.75      649.29     44.19 o 
  11  -7   2      724.12      693.21     73.81 o 
  12  -7   2      152.43       89.70     42.01 o 
 -15  -6   2      497.61      535.63     37.81 o 
 -14  -6   2      43:.31      472.59     29.23 o 
 -13  -6   2      315.88      366.34     24.88 o 
 -12  -6   2       63.82       83.46     15.31 o 
 -11  -6   2       42.30       29.27     11.64 o 
 -10  -6   2      168.43      191.84      9.19 o 
  -9  -6   2       15.00       14.93      5.28 o 
  -8  -6   2      336.49      322.47     11.25 o 
  -7  -6   2     1038.29      992.72     22.24 o 
  -6  -6   2     4174.48     4384.44     45.85 o 
  -5  -6   2     3467.22     3551.69     39.68 o 
  -4  -6   2       20.42       26.11      5.22 o 
  -3  -6   2      255.81      246.79      8.61 o 
  -2  -6   2     4660.12     4658.33     48.51 o 
  -1  -6   2     705:.77     7197.64     73.18 o 
   0  -6   2     1689.78     1863.78     27.43 o 
   1  -6   2       14.63       13.03      5.38 o 
   2  -6   2      103.02      102.98     10.25 o 
   3  -6   2        3.33        5.47      4.10 o 
   4  -6   2      974.30     1096.03     23.59 o 
   5  -6   2      579.94      629.53     18.43 o 
   6  -6   2     3897.73     373:.84     75.83 o 
   7  -6   2     2870.11     2849.52     51.76 o 
   8  -6   2      752.26      700.60     68.91 o 
   9  -6   2      899.50      979.04    113.26 o 
  10  -6   2     1706.21     1703.02     66.01 o 
  11  -6   2       92.46       77.64     21.43 o 
  12  -6   2      165.51      188.:6     44.85 o 
  13  -6   2      163.23      175.:0     47.69 o 
 -15  -5   2       5:.49       31.29     18.91 o 
 -14  -5   2       34.82       53.85     29.81 o 
 -13  -5   2      425.45      416.46     24.:0 o 
 -12  -5   2       19.27         .02     11.30 o 
 -11  -5   2      175.57      203.18     20.73 o 
 -10  -5   2     190:.81     192:.41     50.31 o 
  -9  -5   2      114.77      107.43      6.79 o 
  -8  -5   2      610.97      579.1:     13.30 o 
  -7  -5   2     1277.54     1272.64     20.03 o 
  -6  -5   2      94:.43      928.01     15.53 o 
  -5  -5   2     1091.20     1111.82     14.45 o 
  -4  -5   2      714.21      653.9:     11.96 o 
  -3  -5   2     1679.93     1474.28     20.08 o 
  -2  -5   2     8526.23     8668.88     79.56 o 
  -1  -5   2     5363.53     5610.70     56.17 o 
   0  -5   2        9.7:       22.93      4.02 o 
   1  -5   2      256.19      238.63      9.16 o 
   2  -5   2      128.34      121.54      6.78 o 
   3  -5   2       19.47       34.5:      4.47 o 
   4  -5   2        5.02        9.87      4.31 o 
   5  -5   2     5246.20     5363.78     5:.32 o 
   6  -5   2    11441.93    11548.:8    123.81 o 
   7  -5   2     3631.78     3538.82     57.77 o 
   8  -5   2      783.73      809.78     26.15 o 
   9  -5   2      100.75       91.95     11.67 o 
  10  -5   2       15.95        3.71     14.28 o 
  11  -5   2       17.96       23.91     24.13 o 
  12  -5   2        1.05        2.:3     16.17 o 
  13  -5   2        1.63      -13.06     31.23 o 
 -15  -4   2         .66        9.22     16.89 o 
 -14  -4   2        7.68       17.84     2:.09 o 
 -13  -4   2       73.72       91.44     25.84 o 
 -12  -4   2      843.23      842.41     36.56 o 
 -11  -4   2        2.36       -6.88      7.18 o 
 -10  -4   2     1371.48     1379.19     28.50 o 
  -9  -4   2     4147.61     4133.50     55.49 o 
  -8  -4   2     1521.81     1512.50     20.99 o 
  -7  -4   2       39.21       38.43      4.27 o 
  -6  -4   2      508.71      451.94     10.49 o 
  -5  -4   2     1066.33     1022.40     18.5: o 
  -4  -4   2     2954.74     3124.28     27.97 o 
  -3  -4   2     3965.37     4058.35     38.12 o 
  -2  -4   2      296.34      259.69      8.10 o 
  -1  -4   2       85.13       68.73      4.22 o 
   0  -4   2      377.84      448.50      8.96 o 
   1  -4   2        7.37       10.95      3.55 o 
   2  -4   2    11113.92    11484.23     99.35 o 
   3  -4   2      789.30      637.65     11.:4 o 
   4  -4   2     3709.43     3692.89     40.22 o 
   5  -4   2     4821.45     4937.85     51.71 o 
   6  -4   2     2161.58     2194.07     35.75 o 
   7  -4   2     6256.:7     6333.54     65.72 o 
   8  -4   2     1235.27     1241.29     37.38 o 
   9  -4   2         .14        1.29      6.85 o 
  10  -4   2      218.44      190.71     14.32 o 
  11  -4   2       18.79        2.87      9.86 o 
  12  -4   2       13.95        8.00     14.96 o 
  13  -4   2      482.34      575.12     65.29 o 
  14  -4   2      386.:6      466.11     64.15 o 
 -15  -3   2       71.38       5:.61     25.55 o 
 -14  -3   2       65.45       67.26     36.62 o 
 -13  -3   2       64.83       76.69     13.74 o 
 -12  -3   2       23.46       14.51     10.77 o 
 -11  -3   2       71.79       54.01      8.72 o 
 -10  -3   2     1250.54     1216.32     25.44 o 
  -9  -3   2     2897.33     2808.29     40.51 o 
  -8  -3   2      257.32      276.58     13.85 o 
  -7  -3   2      401.:5      420.83      9.91 o 
  -6  -3   2       54.96       35.61      3.50 o 
  -5  -3   2     3294.91     3123.:1     33.15 o 
  -4  -3   2     8675.75     8720.39     68.98 o 
  -3  -3   2     3388.36     3781.11     31.32 o 
  -2  -3   2      294.86      319.48      6.28 o 
  -1  -3   2      902.20      853.60     11.21 o 
   0  -3   2     2131.72     2254.71     26.18 o 
   1  -3   2      953.95      986.93     14.71 o 
   2  -3   2    17931.56    18410.55    163.4: o 
   3  -3   2    16655.80    16793.54    144.36 o 
   4  -3   2     2721.25     2471.47     2:.31 o 
   5  -3   2     4176.12     4160.52     47.69 o 
   6  -3   2     3212.94     3290.53     35.88 o 
   7  -3   2     1156.98     1151.84     17.82 o 
   8  -3   2      130.11      121.08      8.23 o 
   9  -3   2       80.84       90.96      8.61 o 
  10  -3   2      199.67      184.21     12.99 o 
  11  -3   2      111.07      125.58     12.29 o 
  12  -3   2      360.10      387.48     26.37 o 
  13  -3   2      953.20      933.93     74.37 o 
  14  -3   2      292.39      267.40     47.69 o 
 -15  -2   2      238.70      246.79     26.82 o 
 -14  -2   2      235.53      204.79     23.69 o 
 -13  -2   2      403.:9      409.96     27.73 o 
 -12  -2   2     1196.23     1217.51     34.66 o 
 -11  -2   2      989.60     1040.22     22.44 o 
 -10  -2   2      673.90      672.52     16.19 o 
  -9  -2   2        3.76       -2.:3      4.32 o 
  -8  -2   2      293.99      274.88      9.22 o 
  -7  -2   2     5024.55     5126.36     52.52 o 
  -6  -2   2     2822.76     2902.52     41.22 o 
  -5  -2   2     8128.33     8310.54     69.81 o 
  -4  -2   2       59.24       81.84      3.93 o 
  -3  -2   2     1021.04     1071.39     10.:6 o 
  -2  -2   2     2828.36     2716.16     21.68 o 
  -1  -2   2      452.15      463.69      6.73 o 
   0  -2   2     4427.79     4650.3:     36.73 o 
   1  -2   2     5246.45     4965.81     48.82 o 
   2  -2   2    100:6.49    10353.34     77.52 o 
   3  -2   2    22924.79    23596.17    197.79 o 
   4  -2   2     9678.06     9379.86     83.82 o 
   5  -2   2     6158.28     5:33.78     57.68 o 
   6  -2   2       27.14       33.03      4.42 o 
   7  -2   2      298.59      278.21      9.34 o 
   8  -2   2       61.52       64.35      6.63 o 
   9  -2   2       46.27       34.56      5.97 o 
  10  -2   2       74.48       77.01      7.67 o 
  11  -2   2      389.54      391.30     17.14 o 
  12  -2   2      636.5:      671.60     22.77 o 
  13  -2   2     1141.66     10:4.37     41.89 o 
  14  -2   2     1469.59     1570.93     93.68 o 
  15  -2   2      298.05      296.93     49.96 o 
 -15  -1   2       20.45       19.72     16.85 o 
 -14  -1   2      103.35       99.67     33.50 o 
 -13  -1   2      801.48      820.06     29.33 o 
 -12  -1   2     2910.14     2899.65     77.7: o 
 -11  -1   2      400.23      437.25     16.70 o 
 -10  -1   2        1.37        4.41      8.62 o 
  -9  -1   2     2747.69     2736.61     51.99 o 
  -8  -1   2     1904.18     1845.50     27.66 o 
  -7  -1   2      826.29      852.99     14.92 o 
  -6  -1   2     3370.26     3569.95     40.37 o 
  -5  -1   2     2:90.:5     2:65.24     34.89 o 
  -4  -1   2        5.32        2.02      2.71 o 
  -3  -1   2      102.32       88.58      3.99 o 
  -2  -1   2       5:.20       66.38      2.44 o 
  -1  -1   2     6583.03     6682.04     47.59 o 
   0  -1   2    33975.95    33717.95    277.19 o 
   1  -1   2     7173.91     726:.67     71.16 o 
   2  -1   2      129.36      101.62      4.13 o 
   3  -1   2     5431.94     5424.35     46.:0 o 
   4  -1   2     4207.12     3985.91     39.05 o 
   5  -1   2     1481.59     1392.81     23.36 o 
   6  -1   2        3.58        4.94      3.45 o 
   7  -1   2     1150.53     1210.96     17.74 o 
   8  -1   2       84.69       87.84      6.49 o 
   9  -1   2       55.12       55.88      6.59 o 
  10  -1   2      623.39      624.63     16.75 o 
  11  -1   2     3214.79     3130.18     40.4: o 
  12  -1   2      552.69      576.2:     17.48 o 
  13  -1   2      793.59      813.11     35.33 o 
  14  -1   2       59.02       82.49     22.:2 o 
  15  -1   2       76.61       18.17     2:.66 o 
 -15   0   2       11.33        -.01     13.38 o 
 -14   0   2      231.52      289.55     26.82 o 
 -13   0   2     11:5.89     1154.42     61.60 o 
 -12   0   2      252.07      276.45     19.09 o 
 -11   0   2      439.89      444.47     17.13 o 
 -10   0   2      549.52      579.79     17.42 o 
  -9   0   2     10:3.94     1159.09     23.75 o 
  -8   0   2      593.59      5:3.05     17.14 o 
  -7   0   2     1071.79     1077.82     17.77 o 
  -6   0   2     198:.07     1964.49     24.80 o 
  -5   0   2        3.14        -.17      2.4: o 
  -4   0   2      2:6.04      378.71     11.87 o 
  -3   0   2     1270.56     1362.20     24.75 o 
  -2   0   2     1809.03     2060.98     47.57 o 
  -1   0   2    34002.43    34177.09    645.33 o 
   0   0   2    16458.34    17319.76    123.81 o 
   1   0   2     8739.4:     8758.56     74.09 o 
   2   0   2     3911.47     3888.36     2:.58 o 
   3   0   2     4449.72     4162.76     38.46 o 
   4   0   2     2643.55     2712.40     25.54 o 
   5   0   2      334.71      336.85      7.50 o 
   6   0   2      331.92      312.39      8.19 o 
   7   0   2       12.56       15.86      3.89 o 
   8   0   2     2129.61     2086.63     29.66 o 
   9   0   2     2272.78     2275.13     44.42 o 
  10   0   2      614.88      639.81     16.40 o 
  11   0   2     3642.25     3752.87     48.85 o 
  12   0   2      525.44      520.59     16.03 o 
  13   0   2       25.31       34.08     11.29 o 
  14   0   2       18.61       16.08     15.83 o 
  15   0   2      488.21      401.96     54.50 o 
  16   0   2      596.64      711.94     69.26 o 
 -15   1   2     1447.:5     1527.:4     56.57 o 
 -14   1   2      207.37      239.66     26.41 o 
 -13   1   2      119.16      115.38     18.35 o 
 -12   1   2      143.53      122.86     13.97 o 
 -11   1   2     1268.41     1299.64     34.99 o 
 -10   1   2      679.38      668.73     19.86 o 
  -9   1   2     1961.60     2029.59     40.07 o 
  -8   1   2     1636.20     1650.15     31.06 o 
  -7   1   2      864.03      896.11     16.38 o 
  -6   1   2     2541.1:     24:3.25     29.80 o 
  -5   1   2     4363.17     4557.52     49.37 o 
  -4   1   2        8.62        2.84      3.38 o 
  -3   1   2       59.62       58.73      4.78 o 
  -2   1   2       42.:5       24.16      2.96 o 
  -1   1   2    16014.62    16319.03    176.41 o 
   0   1   2    12882.27    12885.:2     97.23 o 
   1   1   2    55123.12    54882.68    410.18 o 
   2   1   2     5533.:5     5669.55     42.67 o 
   3   1   2     1221.83     1250.37     13.86 o 
   4   1   2       49.63       40.3:      3.25 o 
   5   1   2      410.06      413.64     10.40 o 
   6   1   2      626.38      681.11     10.72 o 
   7   1   2       12.38       24.45      4.10 o 
   8   1   2       17.44       27.61      4.59 o 
   9   1   2      673.88      694.63     15.30 o 
  10   1   2     5384.70     5415.12     63.04 o 
  11   1   2     179:.17     1822.42     29.25 o 
  12   1   2      381.14      377.98     12.18 o 
  13   1   2       49.23       44.95     15.57 o 
  14   1   2      134.16      128.87     21.81 o 
  15   1   2       28.14       32.61     13.59 o 
  16   1   2      106.17       99.35     36.8: o 
 -14   2   2      278.04      299.21     28.09 o 
 -13   2   2       82.86       91.55     17.78 o 
 -12   2   2      416.33      382.35     22.67 o 
 -11   2   2      529.11      502.90     19.8: o 
 -10   2   2      865.71      851.63     28.85 o 
  -9   2   2      259.72      270.77     13.55 o 
  -8   2   2      22:.05      247.54     12.25 o 
  -7   2   2       49.45       37.2:      5.69 o 
  -6   2   2     2227.95     2250.99     35.37 o 
  -5   2   2     1677.03     1746.88     26.30 o 
  -4   2   2    15704.00    15679.93    127.69 o 
  -3   2   2    28509.19    29737.78    249.32 o 
  -2   2   2     1352.80     1361.37     14.41 o 
  -1   2   2      667.74      784.30     10.14 o 
   0   2   2    28707.96    28999.57    208.73 o 
   1   2   2     6248.:5     6349.12     49.:8 o 
   2   2   2     5692.85     5739.:4     43.89 o 
   3   2   2      467.46      502.82      7.62 o 
   4   2   2     2011.36     2119.74     18.85 o 
   5   2   2      354.75      362.17      7.29 o 
   6   2   2      463.95      445.13      8.38 o 
   7   2   2     1517.44     1521.:7     17.53 o 
   8   2   2     6983.35     693:.47     66.84 o 
   9   2   2     2952.38     2796.78     36.18 o 
  10   2   2      423.77      366.57     16.34 o 
  11   2   2      126.45      109.98      9.92 o 
  12   2   2     1371.13     1382.83     25.61 o 
  13   2   2      98:.82     1031.27     28.11 o 
  14   2   2      423.05      370.14     22.53 o 
  15   2   2        2.04        8.16     15.03 o 
  16   2   2         .58      -26.12     26.12 o 
 -14   3   2      984.62      955.30     72.95 o 
 -13   3   2      254.70      262.63     26.90 o 
 -12   3   2      255.49      232.64     19.96 o 
 -11   3   2      834.22      873.99     31.47 o 
 -10   3   2      957.35      976.67     26.86 o 
  -9   3   2        9.82        9.73      8.93 o 
  -8   3   2      174.72      169.19     11.34 o 
  -7   3   2      189.:0      219.40      7.77 o 
  -6   3   2      735.38      682.90     12.82 o 
  -5   3   2      705.29      625.77     11.:0 o 
  -4   3   2      740.31      727.:3     12.64 o 
  -3   3   2     3932.19     3927.53     40.65 o 
  -2   3   2    27115.69    26797.82    223.84 o 
  -1   3   2     792:.09     7665.56     64.05 o 
   0   3   2      734.38      744.82     10.81 o 
   1   3   2      479.16      565.95      9.81 o 
   2   3   2    14264.96    14889.67    113.18 o 
   3   3   2      483.16      555.31      8.78 o 
   4   3   2      105.19       64.98      3.70 o 
   5   3   2       79.46      131.16      5.65 o 
   6   3   2     2210.31     2222.09     23.16 o 
   7   3   2     7828.17     7793.92     62.26 o 
   8   3   2     9212.44     9277.72    103.86 o 
   9   3   2      437.15      457.67     11.83 o 
  10   3   2       89.88       76.04      6.59 o 
  11   3   2      511.45      520.26     17.93 o 
  12   3   2      180.51      204.92     10.32 o 
  13   3   2     1136.48     1088.92     53.51 o 
  14   3   2      428.77      448.13     29.80 o 
  15   3   2         .83      -12.78     14.08 o 
  16   3   2       50.49       51.10     32.93 o 
 -14   4   2      541.04      515.00     36.69 o 
 -13   4   2      611.94      582.54     73.81 o 
 -12   4   2      482.79      509.69     41.18 o 
 -11   4   2      537.60      559.33     42.71 o 
 -10   4   2      270.34      263.66     17.37 o 
  -9   4   2       12.34       11.18      7.66 o 
  -8   4   2       44.35       37.34      5.38 o 
  -7   4   2       27.41       39.95      6.81 o 
  -6   4   2     2702.77     2916.53     35.54 o 
  -5   4   2      226.62      206.40      8.43 o 
  -4   4   2      839.45      866.01     15.42 o 
  -3   4   2    19451.12    19285.71    165.04 o 
  -2   4   2     7776.32     7252.98     70.47 o 
  -1   4   2     3551.92     3634.41     36.43 o 
   0   4   2       16.12       16.67      3.39 o 
   1   4   2      149.06      118.14      5.01 o 
   2   4   2      530.64      583.59      9.53 o 
   3   4   2     1461.89     1477.:3     17.63 o 
   4   4   2     1409.26     1534.77     20.39 o 
   5   4   2      561.32      501.14      9.81 o 
   6   4   2     6557.92     6426.21     57.48 o 
   7   4   2     2729.33     2623.52     27.38 o 
   8   4   2       63.91       86.56      5.84 o 
   9   4   2     1315.78     1352.20     22.25 o 
  10   4   2     3206.79     3250.33     40.84 o 
  11   4   2       29.84       26.84      6.48 o 
  12   4   2      10:.68      116.05      9.22 o 
  13   4   2      522.72      551.81     19.19 o 
  14   4   2      505.17      559.52     2:.76 o 
  15   4   2        2.39       28.69     15.79 o 
  16   4   2       83.94      100.49     35.77 o 
 -13   5   2      370.59      384.59     52.78 o 
 -12   5   2       99.14      115.37     17.9: o 
 -11   5   2        1.13        5.86     11.87 o 
 -10   5   2      392.:4      423.65     20.99 o 
  -9   5   2      718.41      765.10     25.61 o 
  -8   5   2      375.:3      367.56     13.11 o 
  -7   5   2      947.18      902.62     19.94 o 
  -6   5   2     4528.57     4515.97     67.93 o 
  -5   5   2     194:.89     2100.52     27.54 o 
  -4   5   2     7858.92     7735.63     73.4: o 
  -3   5   2     2840.73     2812.62     32.18 o 
  -2   5   2     1627.34     1583.:3     22.64 o 
  -1   5   2     2:68.:6     2:67.69     37.56 o 
   0   5   2     1877.62     1869.02     24.48 o 
   1   5   2      562.78      584.42     10.99 o 
   2   5   2       41.09       59.81      4.21 o 
   3   5   2       27.38       35.8:      4.10 o 
   4   5   2     4374.67     4531.76     45.39 o 
   5   5   2    14252.96    14161.26    130.54 o 
   6   5   2     2735.84     2918.48     31.06 o 
   7   5   2      118.08      116.04      5.95 o 
   8   5   2      337.66      343.69     10.24 o 
   9   5   2     1053.14     1117.86     20.45 o 
  10   5   2     1728.04     1741.30     27.39 o 
  11   5   2      658.01      706.29     17.33 o 
  12   5   2      129.79      105.17      9.35 o 
  13   5   2      378.49      354.79     14.20 o 
  14   5   2       28.99       37.47     14.94 o 
  15   5   2      202.62      174.:9     26.04 o 
  16   5   2         .31        1.70     28.95 o 
 -13   6   2      164.07      185.65     42.58 o 
 -12   6   2       22.22       22.14     31.23 o 
 -11   6   2       92.13       88.52     17.4: o 
 -10   6   2      2:7.08      360.76     25.49 o 
  -9   6   2         .84       -1.19      6.32 o 
  -8   6   2       55.27       5:.24      8.17 o 
  -7   6   2      711.46      717.76     21.24 o 
  -6   6   2     5511.34     5358.00     74.76 o 
  -5   6   2    11194.55    10954.75    109.40 o 
  -4   6   2     2233.23     2285.33     28.26 o 
  -3   6   2      164.94      160.0:      9.28 o 
  -2   6   2      534.22      483.15     12.10 o 
  -1   6   2      116.72       81.58      6.68 o 
   0   6   2     5800.88     5:89.43     63.12 o 
   1   6   2        7.84       10.04      3.83 o 
   2   6   2      824.91      778.65     13.04 o 
   3   6   2     4001.78     3874.28     41.41 o 
   4   6   2    16565.02    16996.57    147.64 o 
   5   6   2      157.73      154.21      7.47 o 
   6   6   2      22:.58      205.08      9.05 o 
   7   6   2     1118.51     1150.49     17.11 o 
   8   6   2      634.11      711.50     14.56 o 
   9   6   2      102.13      119.02      8.21 o 
  10   6   2     1544.26     1566.44     26.42 o 
  11   6   2     3654.81     3573.13     49.79 o 
  12   6   2       42.13       29.48      8.69 o 
  13   6   2      425.81      399.83     19.74 o 
  14   6   2      42:.98      405.91     28.54 o 
  15   6   2       65.13       22.14     28.95 o 
  16   6   2      353.70      299.1:     48.26 o 
 -12   7   2      364.31      260.02     48.83 o 
 -11   7   2       5:.21      123.20     36.34 o 
 -10   7   2      998.35     1110.17     55.92 o 
  -9   7   2       40.55       43.73     10.0: o 
  -8   7   2      422.16      395.58     18.84 o 
  -7   7   2     2034.99     1952.19     39.61 o 
  -6   7   2     2353.39     2325.11     63.10 o 
  -5   7   2     3172.58     3177.:3     52.72 o 
  -4   7   2     2358.48     2348.38     31.98 o 
  -3   7   2      186.62      217.69     10.94 o 
  -2   7   2        2.66        5.79      4.49 o 
  -1   7   2      859.97      831.18     20.28 o 
   0   7   2      692.34      752.91     17.94 o 
   1   7   2     2632.23     2720.82     38.17 o 
   2   7   2     376:.02     3811.68     38.0: o 
   3   7   2     1054.50      903.16     17.7: o 
   4   7   2      2:2.41      340.74     10.:2 o 
   5   7   2      530.02      529.39     14.60 o 
   6   7   2     3842.52     3805.67     50.78 o 
   7   7   2     1309.7:     1315.48     21.89 o 
   8   7   2     1147.05     1133.31     27.68 o 
   9   7   2      342.14      340.76     17.81 o 
  10   7   2         .17       -4.08      6.33 o 
  11   7   2      238.57      254.66     15.74 o 
  12   7   2       40.11        8.76      8.20 o 
  13   7   2       21.94        6.39      8.64 o 
  14   7   2      10:.19      100.11     15.58 o 
  15   7   2      733.39      720.46     65.29 o 
  16   7   2      616.04      554.11     63.02 o 
 -11   8   2       29.06       52.23     36.8: o 
 -10   8   2      323.55      347.:1     40.88 o 
  -9   8   2      963.29     1030.85     46.36 o 
  -8   8   2     3633.53     3634.60     99.38 o 
  -7   8   2     1003.36     1026.09     29.51 o 
  -6   8   2     1111.05     1044.82     36.22 o 
  -5   8   2      335.54      350.40     17.39 o 
  -4   8   2     1231.25     1222.09     25.54 o 
  -3   8   2     1537.82     1454.12     25.79 o 
  -2   8   2      689.84      680.36     16.78 o 
  -1   8   2      11:.99      147.14      8.96 o 
   0   8   2     1241.08     1225.91     22.74 o 
   1   8   2     2084.86     2073.92     39.1: o 
   2   8   2     758:.05     7857.45     69.41 o 
   3   8   2     1662.66     1669.37     26.86 o 
   4   8   2      312.04      2:9.25     11.80 o 
   5   8   2     1273.14     1301.65     21.:7 o 
   6   8   2      231.17      246.56     10.30 o 
   7   8   2     3639.47     364:.52     58.80 o 
   8   8   2     1044.59     1044.46     21.63 o 
   9   8   2      161.67      160.82     10.91 o 
  10   8   2      459.46      47:.66     17.27 o 
  11   8   2        8.66        3.74      8.22 o 
  12   8   2      263.90      2:2.15     17.68 o 
  13   8   2       37.8:       39.54     16.18 o 
  14   8   2     1034.79     1169.62     46.21 o 
  15   8   2      996.84      994.11     77.21 o 
  16   8   2      690.:0      756.23     72.0: o 
 -11   9   2        1.77       72.0:     38.61 o 
 -10   9   2      816.92      729.54     73.81 o 
  -9   9   2     2:16.13     2:24.77     90.18 o 
  -8   9   2     1952.87     1883.73     69.27 o 
  -7   9   2      998.36     1047.97     50.99 o 
  -6   9   2       20.37       15.34     15.41 o 
  -5   9   2         .77      -12.27     12.27 o 
  -4   9   2      420.43      398.38     22.70 o 
  -3   9   2     1406.32     1356.47     31.86 o 
  -2   9   2      155.23      169.09     11.78 o 
  -1   9   2      96:.74      968.92     2:.43 o 
   0   9   2     2752.29     2710.18     44.96 o 
   1   9   2     2036.29     2167.17     47.71 o 
   2   9   2      972.96     1120.76     29.42 o 
   3   9   2     201:.07     2103.54     35.03 o 
   4   9   2      95:.13      978.88     24.19 o 
   5   9   2       39.25       43.:9      6.90 o 
   6   9   2      660.68      700.22     18.29 o 
   7   9   2     22:3.48     2420.56     73.25 o 
   8   9   2     1185.85     1244.75     26.61 o 
   9   9   2       59.86       51.27      9.08 o 
  10   9   2      818.65      778.18     33.21 o 
  11   9   2      493.22      479.75     33.55 o 
  12   9   2      111.45      122.37     21.32 o 
  13   9   2      244.17      202.33     24.69 o 
  14   9   2      493.55      538.16     34.34 o 
  15   9   2     11:3.09     1112.77     82.32 o 
  16   9   2      677.79      701.16     70.97 o 
 -10  10   2      916.49      953.80     85.73 o 
  -9  10   2      885.29      981.05     84.59 o 
  -8  10   2      831.17      672.20     69.83 o 
  -7  10   2     1867.12     1965.92     74.51 o 
  -6  10   2      367.55      291.51     31.31 o 
  -5  10   2        5.98       -6.28     14.21 o 
  -4  10   2       31.48       23.94     14.83 o 
  -3  10   2      101.96       85.06     19.69 o 
  -2  10   2     1988.35     2084.14     5:.37 o 
  -1  10   2     5747.26     5634.11    122.87 o 
   0  10   2      122.88       86.40     13.84 o 
   1  10   2      196.90      24:.06     19.0: o 
   2  10   2      987.69      949.38     33.15 o 
   3  10   2     1034.90     1026.94     29.86 o 
   4  10   2     1056.38     1198.73     28.99 o 
   5  10   2     10:9.34     1052.80     2:.59 o 
   6  10   2       13.30       19.51      8.12 o 
   7  10   2       14.24        9.36      8.42 o 
   8  10   2      429.12      413.72     25.89 o 
   9  10   2       15.51        7.88     11.85 o 
  10  10   2        2.35         .10     12.15 o 
  11  10   2      278.72      282.33     43.15 o 
  12  10   2      824.50      813.40     44.20 o 
  13  10   2     1374.88     1287.84     54.83 o 
  14  10   2     1906.25     1977.43    10:.71 o 
  15  10   2     1178.52     1148.54     87.43 o 
  -9  11   2      199.74      158.97     47.69 o 
  -8  11   2      677.49      731.82     77.21 o 
  -7  11   2      381.60      436.02     61.88 o 
  -6  11   2      234.88      239.52     31.47 o 
  -5  11   2       88.:3      109.36     23.:0 o 
  -4  11   2      362.91      314.23     34.41 o 
  -3  11   2      978.47      994.97     44.85 o 
  -2  11   2      503.16      518.43     28.98 o 
  -1  11   2      842.24      872.14     40.48 o 
   0  11   2     1609.60     1677.80     55.41 o 
   1  11   2      582.18      584.31     28.78 o 
   2  11   2        9.71       22.70     11.81 o 
   3  11   2     2344.08     2232.54     54.86 o 
   4  11   2     1698.79     1706.49     47.39 o 
   5  11   2     1110.57     1196.2:     39.46 o 
   6  11   2      163.92      174.36     21.35 o 
   7  11   2      745.64      685.34     29.44 o 
   8  11   2       57.23       71.18     14.25 o 
   9  11   2        2.:3      -10.98     10.98 o 
  10  11   2        1.27        5.:4     2:.66 o 
  11  11   2      263.42      256.89     29.46 o 
  12  11   2     2005.16     2057.29    122.06 o 
  13  11   2     2056.10     2108.59     74.4: o 
  14  11   2      370.48      212.33     45.99 o 
  15  11   2      229.10      179.41     47.12 o 
  -8  12   2       11.29       23.28     38.04 o 
  -7  12   2       38.16       -4.54     31.79 o 
  -6  12   2      237.59      298.06     51.66 o 
  -5  12   2      137.06      154.7:     36.34 o 
  -4  12   2     1145.92     1153.81     95.38 o 
  -3  12   2      5:2.18      580.75     45.36 o 
  -2  12   2      286.06      276.63     28.20 o 
  -1  12   2     1657.54     1644.57     50.72 o 
   0  12   2     1916.23     1855.25     61.70 o 
   1  12   2        2.23      -12.65     12.65 o 
   2  12   2      113.99      145.99     18.47 o 
   3  12   2      626.33      667.08     32.19 o 
   4  12   2      541.26      566.77     2:.76 o 
   5  12   2      744.71      748.84     38.54 o 
   6  12   2      699.29      5:1.78     35.93 o 
   7  12   2       53.15       34.16     12.82 o 
   8  12   2      2:4.32      363.44     27.61 o 
   9  12   2      623.56      636.61     34.81 o 
  10  12   2      284.29      239.59     48.26 o 
  11  12   2      651.57      656.23     44.30 o 
  12  12   2     2073.76     21:6.9:     97.65 o 
  13  12   2      466.15      44:.22     64.72 o 
  14  12   2        3.13       21.57     33.50 o 
  -7  13   2        1.74       11.35     37.47 o 
  -6  13   2      167.79      141.37     45.99 o 
  -5  13   2      962.05      956.07     86.86 o 
  -4  13   2      273.8:      195.76     48.54 o 
  -3  13   2      580.39      623.38     68.6: o 
  -2  13   2      485.14      447.96     36.31 o 
  -1  13   2      151.24      152.7:     29.25 o 
   0  13   2      329.53      2:1.2:     25.40 o 
   1  13   2     2706.85     2760.:9    112.05 o 
   2  13   2      97:.12      874.26     45.53 o 
   3  13   2       23.71       11.29     13.28 o 
   4  13   2      114.02      11:.91     21.58 o 
   5  13   2       75.83       38.06     34.12 o 
   6  13   2      949.96      93:.01     52.02 o 
   7  13   2       63.19       55.23     18.75 o 
   8  13   2       47.28       14.53     19.04 o 
   9  13   2      170.66      171.:1     29.00 o 
  10  13   2     2050.88     2037.56     79.6: o 
  11  13   2     1748.25     1764.60    103.90 o 
  12  13   2      206.09      281.5:     52.80 o 
  13  13   2      235.02      252.08     53.37 o 
  14  13   2       78.52       49.96     41.44 o 
  -5  14   2       97.:9       51.10     38.04 o 
  -4  14   2      267.69      171.46     47.12 o 
  -3  14   2      549.06      521.19     48.78 o 
  -2  14   2      157.56      11:.04     41.16 o 
  -1  14   2        3.63       -4.22     15.97 o 
   0  14   2      620.23      596.04     35.74 o 
   1  14   2     1991.26     1979.00     5:.24 o 
   2  14   2       35.52       45.90     16.64 o 
   3  14   2         .46      -10.58     20.77 o 
   4  14   2        1.46        3.21     17.25 o 
   5  14   2      264.61      234.69     28.06 o 
   6  14   2       43.18       40.4:     19.21 o 
   7  14   2      144.38      159.42     25.72 o 
   8  14   2      2:8.41      280.29     35.67 o 
   9  14   2     4098.52     4226.30    128.06 o 
  10  14   2     1942.32     2049.82    123.48 o 
  11  14   2       63.34       56.21     40.88 o 
  12  14   2      199.62      174.30     50.53 o 
  13  14   2      329.68      320.1:     5:.18 o 
  -4  15   2      682.13      558.09     76.08 o 
  -3  15   2       53.80       80.62     38.61 o 
  -2  15   2      528.63      594.99     74.37 o 
  -1  15   2      119.47       79.99     28.53 o 
   0  15   2        4.32      -17.19     17.19 o 
   1  15   2       13.71        8.93     17.04 o 
   2  15   2      474.18      512.34     41.35 o 
   3  15   2      2:3.94      311.98     33.93 o 
   4  15   2        2.44       26.83     20.29 o 
   5  15   2      286.21      284.28     45.80 o 
   6  15   2      421.29      449.25     37.73 o 
   7  15   2      614.47      650.78     51.62 o 
   8  15   2     1299.02     1401.45     72.4: o 
   9  15   2      694.27      728.13     54.48 o 
  10  15   2      43:.63      339.51     61.88 o 
  11  15   2      22:.19      219.15     54.50 o 
  12  15   2      312.48      275.92     59.61 o 
  -2  16   2     1678.58     1585.69    11:.36 o 
  -1  16   2      49:.60      505.29     74.37 o 
   0  16   2       67.19      -28.95     28.95 o 
   1  16   2       92.:5      102.76     43.15 o 
   2  16   2       50.84       72.49     23.86 o 
   3  16   2        6.26        6.18     23.43 o 
   4  16   2      216.86      227.29     31.89 o 
   5  16   2        7.87      -17.38     18.28 o 
   6  16   2     1176.9:     1118.0:     57.16 o 
   7  16   2     2090.56     2312.47     96.81 o 
   8  16   2      614.26      583.07     78.35 o 
   9  16   2      315.4:      353.70     64.72 o 
  10  16   2      5:8.87      625.08     80.62 o 
   1  17   2         .26       24.98     38.04 o 
   2  17   2       12.55        2.12     28.10 o 
   3  17   2         .20        1.51     25.21 o 
   4  17   2       39.09       38.5:     23.98 o 
   5  17   2      682.20      625.11     48.83 o 
   6  17   2     1074.70     1095.74    103.90 o 
   7  17   2      335.25      344.62     66.43 o 
   8  17   2      366.30      320.77     65.86 o 
  -4 -16   3       49.81       25.55     40.31 o 
  -3 -16   3      257.36      24:.37     59.61 o 
  -2 -16   3      221.91      231.64     5:.75 o 
  -8 -15   3       26.72       5:.18     40.88 o 
  -7 -15   3        4.58       20.44     37.47 o 
  -6 -15   3      281.92      173.16     51.66 o 
  -5 -15   3      178.51      140.7:     47.69 o 
  -4 -15   3      194.67      243.05     38.73 o 
  -3 -15   3      531.48      474.06     72.67 o 
  -2 -15   3      214.91      248.08     39.65 o 
  -1 -15   3       61.65       21.:2     34.35 o 
   0 -15   3      700.23      705.31    158.97 o 
   1 -15   3      729.14      730.67    101.63 o 
   2 -15   3      382.67      313.39     63.59 o 
 -10 -14   3      254.11      151.02     49.39 o 
  -9 -14   3      270.83      217.44     53.94 o 
  -8 -14   3       22.63      -14.19     32.36 o 
  -7 -14   3       13.78       34.63     37.47 o 
  -6 -14   3        5.19        8.27     22.44 o 
  -5 -14   3       26.25        6.35     27.54 o 
  -4 -14   3      477.62      463.33     46.71 o 
  -3 -14   3      597.7:      554.26     39.72 o 
  -2 -14   3      529.07      502.76     48.75 o 
  -1 -14   3       50.61       45.87     29.52 o 
   0 -14   3      741.70      732.81     56.99 o 
   1 -14   3     1497.:7     1493.98     78.88 o 
   2 -14   3      647.85      623.76    122.63 o 
   3 -14   3       34.38       48.83     40.88 o 
   4 -14   3       22.51       -1.14     40.31 o 
 -11 -13   3       31.42        7.95     34.63 o 
 -10 -13   3      211.92      246.40     52.23 o 
  -9 -13   3      163.5:       88.57     40.31 o 
  -8 -13   3       33.55        4.63     20.77 o 
  -7 -13   3         .21      -20.11     24.41 o 
  -6 -13   3      747.90      708.95     52.52 o 
  -5 -13   3      213.27      197.94     39.17 o 
  -4 -13   3      465.50      515.89     44.88 o 
  -3 -13   3      624.18      700.94     58.29 o 
  -2 -13   3      43:.80      463.08     35.79 o 
  -1 -13   3     1811.59     1753.17     79.89 o 
   0 -13   3      994.14     1057.07     70.97 o 
   1 -13   3     10:1.35     1185.94     67.41 o 
   2 -13   3      969.71      885.29     61.02 o 
   3 -13   3        8.87        -.31     25.55 o 
   4 -13   3      384.39      454.80     65.29 o 
   5 -13   3      2:1.96      2:9.42     61.32 o 
   6 -13   3      157.67      209.50     55.07 o 
 -12 -12   3        1.66       -3.41     2:.66 o 
 -11 -12   3        3.50      -18.74     27.82 o 
 -10 -12   3       38.86       2:.66     32.36 o 
  -9 -12   3      276.48      237.70     33.21 o 
  -8 -12   3        1.32        3.39     18.35 o 
  -7 -12   3      219.44      234.62     31.51 o 
  -6 -12   3     1540.39     1593.75     68.42 o 
  -5 -12   3      683.77      654.89     46.15 o 
  -4 -12   3      2:9.25      310.46     33.30 o 
  -3 -12   3      936.50     1040.75     49.:3 o 
  -2 -12   3     1284.91     1325.47     52.36 o 
  -1 -12   3      533.59      642.06     62.88 o 
   0 -12   3      612.82      634.89     88.57 o 
   1 -12   3     1154.83     1215.66     53.49 o 
   2 -12   3      115.94      124.37     23.49 o 
   3 -12   3       55.31       47.95     20.05 o 
   4 -12   3      179.:4      181.57     34.10 o 
   5 -12   3      5:8.03      567.04     51.37 o 
   6 -12   3     1518.15     1494.29    111.28 o 
   7 -12   3      506.60      47:.31     70.97 o 
 -13 -11   3      822.83      836.28     77.78 o 
 -12 -11   3      384.60      318.4:     51.10 o 
 -11 -11   3        1.36      -10.22     28.39 o 
 -10 -11   3        8.19        9.72     16.28 o 
  -9 -11   3       20.88       27.23     17.9: o 
  -8 -11   3      405.61      428.53     36.56 o 
  -7 -11   3      445.27      503.25     38.44 o 
  -6 -11   3       13.66        2.42     15.42 o 
  -5 -11   3      253.38      249.96     28.64 o 
  -4 -11   3     2084.46     2054.63     93.54 o 
  -3 -11   3     1311.13     1348.56     49.68 o 
  -2 -11   3     2338.11     2333.07     82.37 o 
  -1 -11   3     2970.73     2708.64     74.69 o 
   0 -11   3      159.78      154.51     19.12 o 
   1 -11   3     199:.44     1891.33     63.48 o 
   2 -11   3      438.29      387.30     32.37 o 
   3 -11   3        3.86       -5.36     14.33 o 
   4 -11   3      385.47      461.16     36.15 o 
   5 -11   3      439.65      506.86     62.45 o 
   6 -11   3     2237.58     2265.6:    183.10 o 
   7 -11   3     1882.02     1772.48    117.52 o 
   8 -11   3      528.26      637.57     79.48 o 
 -13 -10   3       57.49       70.3:     34.63 o 
 -12 -10   3      162.2:      135.07     19.84 o 
 -11 -10   3      232.80      241.99     2:.66 o 
 -10 -10   3       41.50       31.44     16.67 o 
  -9 -10   3      458.26      465.14     34.35 o 
  -8 -10   3      456.93      474.67     62.74 o 
  -7 -10   3      159.33      194.90     25.50 o 
  -6 -10   3      565.71      561.26     37.42 o 
  -5 -10   3     2065.73     2134.15     70.93 o 
  -4 -10   3      817.89      848.16     57.67 o 
  -3 -10   3     1078.05      986.64     56.89 o 
  -2 -10   3     1688.36     1715.34     52.67 o 
  -1 -10   3     2049.82     1984.57     52.27 o 
   0 -10   3      690.37      647.23     2:.55 o 
   1 -10   3      528.99      628.72     2:.19 o 
   2 -10   3      235.21      243.28     5:.15 o 
   3 -10   3      714.34      736.51     45.73 o 
   4 -10   3     1463.76     1430.87     54.61 o 
   5 -10   3     2043.88     2352.14    126.61 o 
   6 -10   3     1795.31     1763.72     78.06 o 
   7 -10   3     1638.37     1695.31     77.67 o 
   8 -10   3      218.84      161.24     47.69 o 
   9 -10   3       21.77       5:.18     38.61 o 
  10 -10   3       40.15       45.99     42.01 o 
 -14  -9   3       13.40       12.49     31.23 o 
 -13  -9   3       52.33       68.6:     32.36 o 
 -12  -9   3      154.97      143.64     38.04 o 
 -11  -9   3        4.16       -3.44     11.50 o 
 -10  -9   3      929.74      986.57     37.82 o 
  -9  -9   3      915.05      939.12     25.68 o 
  -8  -9   3      539.76      499.97     19.31 o 
  -7  -9   3      542.50      50:.11     20.88 o 
  -6  -9   3     2094.32     2078.56     42.26 o 
  -5  -9   3      903.02      974.72     2:.39 o 
  -4  -9   3     2776.54     2734.92     54.57 o 
  -3  -9   3     4510.03     4490.72     63.37 o 
  -2  -9   3      620.28      640.84     32.29 o 
  -1  -9   3      223.93      231.96     19.24 o 
   0  -9   3      150.88      144.87     16.14 o 
   1  -9   3      864.11      872.19     33.08 o 
   2  -9   3     3851.69     400:.81     79.46 o 
   3  -9   3     3227.76     3287.12     82.26 o 
   4  -9   3      871.51      843.83     40.25 o 
   5  -9   3      2:6.95      318.44     38.55 o 
   6  -9   3      391.30      320.52     35.53 o 
   7  -9   3      653.51      646.67     47.57 o 
   8  -9   3       27.51       32.76     21.66 o 
   9  -9   3       70.32      103.33     40.88 o 
  10  -9   3      118.72      109.01     43.15 o 
  11  -9   3       26.82       11.35     36.34 o 
 -14  -8   3        7.37        7.44     21.10 o 
 -13  -8   3        2.87       -7.51     14.09 o 
 -12  -8   3      366.17      361.57     26.99 o 
 -11  -8   3      549.76      561.78     22.64 o 
 -10  -8   3        2.66        8.75      8.20 o 
  -9  -8   3      298.15      289.94     14.92 o 
  -8  -8   3     1707.44     1609.28     32.26 o 
  -7  -8   3     2339.56     2262.09     39.13 o 
  -6  -8   3     1321.91     1306.93     28.00 o 
  -5  -8   3     5038.91     4994.68     62.26 o 
  -4  -8   3     6803.69     6599.54     72.43 o 
  -3  -8   3        3.68        7.07      4.85 o 
  -2  -8   3     3881.38     3807.90     47.16 o 
  -1  -8   3      799.13      864.40     23.66 o 
   0  -8   3     1196.69     1120.44     27.40 o 
   1  -8   3      508.23      50:.09     19.07 o 
   2  -8   3     1404.23     1324.46     41.74 o 
   3  -8   3     5173.19     5327.86     94.44 o 
   4  -8   3     6496.83     6211.:1    123.99 o 
   5  -8   3     1273.29     1198.2:     45.64 o 
   6  -8   3      790.32      737.19     45.23 o 
   7  -8   3      150.54      198.53     61.03 o 
   8  -8   3      2:4.78      298.06     33.52 o 
   9  -8   3       20.34       20.84     21.00 o 
  10  -8   3      161.26      163.51     44.85 o 
  11  -8   3       95.91       84.59     42.01 o 
 -15  -7   3      596.43      542.86     39.93 o 
 -14  -7   3       19.56      -12.78     19.0: o 
 -13  -7   3      491.96      560.36     2:.35 o 
 -12  -7   3      187.50      248.39     28.57 o 
 -11  -7   3      411.30      381.77     20.49 o 
 -10  -7   3       58.34       59.16      9.58 o 
  -9  -7   3     1094.42     1081.71     24.46 o 
  -8  -7   3      652.57      678.31     17.47 o 
  -7  -7   3     22:6.66     2274.3:     46.68 o 
  -6  -7   3     3698.33     3669.31     47.:4 o 
  -5  -7   3     2425.53     2386.86     31.54 o 
  -4  -7   3      207.23      229.38      9.79 o 
  -3  -7   3      279.43      275.02      9.62 o 
  -2  -7   3       10.36        7.44      4.13 o 
  -1  -7   3     6475.17     6374.12     66.03 o 
   0  -7   3     1039.67     1060.26     22.85 o 
   1  -7   3     1944.70     2074.75     41.51 o 
   2  -7   3     1957.87     2004.76     41.35 o 
   3  -7   3     376:.68     377:.38     63.33 o 
   4  -7   3     1520.18     1679.27     62.80 o 
   5  -7   3       24.66       26.86     10.19 o 
   6  -7   3      117.47      140.47     28.29 o 
   7  -7   3      381.21      351.28     50.53 o 
   8  -7   3         .12       -3.60     15.11 o 
   9  -7   3      164.07      182.71     28.45 o 
  10  -7   3       31.45       33.45     20.44 o 
  11  -7   3      150.97      124.33     43.15 o 
  12  -7   3      395.71      428.64     67.56 o 
 -15  -6   3      113.80       92.11     21.:6 o 
 -14  -6   3       21.08       34.94     19.07 o 
 -13  -6   3      363.62      380.90     25.28 o 
 -12  -6   3      291.92      244.36     20.26 o 
 -11  -6   3      614.87      619.91     22.:5 o 
 -10  -6   3      999.43     1065.92     36.71 o 
  -9  -6   3      597.83      5:2.3:     17.42 o 
  -8  -6   3     3343.38     3266.82     42.48 o 
  -7  -6   3     2721.45     2683.33     36.87 o 
  -6  -6   3       10.56       19.8:      5.28 o 
  -5  -6   3      835.58      762.70     14.15 o 
  -4  -6   3       73.62       68.19      5.14 o 
  -3  -6   3     1039.98     1049.29     21.29 o 
  -2  -6   3     1114.89     1074.89     16.85 o 
  -1  -6   3     6167.70     5:72.28     63.73 o 
   0  -6   3     760:.03     7936.52     83.35 o 
   1  -6   3     4369.64     4376.1:     47.67 o 
   2  -6   3     4733.26     4712.09     93.86 o 
   3  -6   3      323.53      366.79     12.52 o 
   4  -6   3      5:3.05      568.01     17.24 o 
   5  -6   3     1488.82     1480.46     28.88 o 
   6  -6   3     1369.84     1415.:9     45.83 o 
   7  -6   3      194.47      199.98     19.51 o 
   8  -6   3      321.47      283.05     2:.12 o 
   9  -6   3       84.82       57.88     19.48 o 
  10  -6   3      492.31      553.14     40.98 o 
  11  -6   3     1596.60     1581.41     66.44 o 
  12  -6   3      227.24      260.02     50.53 o 
  13  -6   3         .91      -29.52     32.36 o 
 -15  -5   3      167.34      138.46     23.24 o 
 -14  -5   3        5.0:        2.84     16.00 o 
 -13  -5   3      217.50      22:.72     20.55 o 
 -12  -5   3       98.74       95.89     14.41 o 
 -11  -5   3      238.92      255.26     16.55 o 
 -10  -5   3     1357.11     1327.79     29.17 o 
  -9  -5   3     2881.74     2857.39     43.65 o 
  -8  -5   3     6404.39     6299.47     65.59 o 
  -7  -5   3     1067.85     1026.50     18.53 o 
  -6  -5   3       52.27       79.87      5.90 o 
  -5  -5   3     21:4.37     2141.73     24.57 o 
  -4  -5   3      447.41      416.79      9.77 o 
  -3  -5   3     1153.26     1163.96     15.84 o 
  -2  -5   3      133.83      119.62      7.60 o 
  -1  -5   3     3260.15     3225.53     33.53 o 
   0  -5   3    11313.43    10871.17    147.15 o 
   1  -5   3     8690.58     8870.36     75.31 o 
   2  -5   3      817.38      789.31     18.54 o 
   3  -5   3      115.43      123.11      7.43 o 
   4  -5   3      725.43      766.30     16.34 o 
   5  -5   3      136.25      162.33     15.18 o 
   6  -5   3       45.78       44.99      7.67 o 
   7  -5   3       39.91       54.37      8.24 o 
   8  -5   3       31.71       44.94      9.96 o 
   9  -5   3      228.25      204.98     20.02 o 
  10  -5   3      491.61      445.42     35.46 o 
  11  -5   3      435.07      315.77     32.04 o 
  12  -5   3      733.:3      718.:8     44.33 o 
  13  -5   3      594.71      671.07     72.67 o 
 -15  -4   3      535.32      581.17     43.:0 o 
 -14  -4   3       81.37       58.52     17.59 o 
 -13  -4   3      42:.95      385.14     28.20 o 
 -12  -4   3      917.16     1019.91     32.78 o 
 -11  -4   3      695.77      696.25     21.:0 o 
 -10  -4   3     1813.82     1735.46     32.76 o 
  -9  -4   3     3106.94     3138.:0     52.65 o 
  -8  -4   3       55.98       74.53      7.22 o 
  -7  -4   3       96.36       77.22      5.34 o 
  -6  -4   3      5:8.51      596.29     12.70 o 
  -5  -4   3       11.:4       12.18      4.11 o 
  -4  -4   3     1005.44      937.91     12.53 o 
  -3  -4   3     3139.83     3127.97     34.05 o 
  -2  -4   3     1724.05     1749.16     26.04 o 
  -1  -4   3     4748.54     4526.87     40.51 o 
   0  -4   3     4356.08     4246.61     39.74 o 
   1  -4   3     1349.03     1301.03     20.18 o 
   2  -4   3      496.83      473.01     11.:8 o 
   3  -4   3     2:73.:1     3127.93     38.04 o 
   4  -4   3      502.81      573.76     14.19 o 
   5  -4   3     1777.61     1809.74     29.03 o 
   6  -4   3      275.61      298.56     10.87 o 
   7  -4   3      135.01      134.61      8.96 o 
   8  -4   3     1856.03     1881.08     32.52 o 
   9  -4   3      540.79      531.41     23.15 o 
  10  -4   3       76.8:       66.58     12.25 o 
  11  -4   3      211.80      238.95     26.87 o 
  12  -4   3     1878.08     1917.14    136.54 o 
  13  -4   3      917.21     1031.01     82.89 o 
  14  -4   3      439.33      392.88     63.59 o 
 -15  -3   3      167.41      125.87     21.07 o 
 -14  -3   3      377.:2      400.62     29.00 o 
 -13  -3   3      514.24      508.17     29.23 o 
 -12  -3   3     175:.07     1841.93     70.48 o 
 -11  -3   3     3469.72     3357.03     54.74 o 
 -10  -3   3     1504.:1     1511.:5     29.08 o 
  -9  -3   3      151.29      164.15      9.6: o 
  -8  -3   3         .39        -.54      4.48 o 
  -7  -3   3       83.44       74.27      6.49 o 
  -6  -3   3      341.23      311.28      6.96 o 
  -5  -3   3      296.6:      313.68      7.47 o 
  -4  -3   3    10198.1:    10240.61     80.28 o 
  -3  -3   3    13454.18    13608.96    100.46 o 
  -2  -3   3    13328.86    13610.77     96.88 o 
  -1  -3   3      664.78      704.43     10.31 o 
   0  -3   3       58.41       77.31      4.87 o 
   1  -3   3       19.72        7.80      3.17 o 
   2  -3   3        2.62       14.69      2.95 o 
   3  -3   3      591.75      575.27     14.69 o 
   4  -3   3     1582.64     1833.63     27.18 o 
   5  -3   3     10:0.11     1158.67     20.04 o 
   6  -3   3      118.68      134.81      7.60 o 
   7  -3   3     2120.70     2143.20     29.20 o 
   8  -3   3     2858.15     2842.43     44.24 o 
   9  -3   3     2622.98     2618.54     39.96 o 
  10  -3   3        7.23       12.55      6.71 o 
  11  -3   3        7.56        8.91      8.26 o 
  12  -3   3     1115.36     1137.02     49.93 o 
  13  -3   3     1581.53     1629.46    122.92 o 
  14  -3   3     1431.54     1405.72     93.68 o 
  15  -3   3      101.46       82.32     39.74 o 
 -15  -2   3      115.64      121.82     22.14 o 
 -14  -2   3       46.:0       19.25     15.27 o 
 -13  -2   3      536.55      502.82     33.21 o 
 -12  -2   3     2134.26     2151.31     57.34 o 
 -11  -2   3     1289.99     1300.7:     28.01 o 
 -10  -2   3      563.8:      579.47     16.39 o 
  -9  -2   3      143.42      133.25      8.42 o 
  -8  -2   3       92.80      108.62      6.98 o 
  -7  -2   3     1287.26     11:9.19     19.76 o 
  -6  -2   3      316.7:      276.05     10.62 o 
  -5  -2   3     1560.29     1513.73     19.69 o 
  -4  -2   3     2667.40     2576.16     25.38 o 
  -3  -2   3     4911.02     4876.3:     44.33 o 
  -2  -2   3    25248.:1    25893.40    178.42 o 
  -1  -2   3     9432.87     96:9.14     75.64 o 
   0  -2   3     11:1.02     1057.61     12.79 o 
   1  -2   3     1174.04     11:8.07     18.0: o 
   2  -2   3     2634.49     2775.91     27.46 o 
   3  -2   3      462.47      472.07     10.05 o 
   4  -2   3     1701.86     1648.79     21.26 o 
   5  -2   3      620.57      583.47     12.94 o 
   6  -2   3      700.75      702.53     14.01 o 
   7  -2   3       32.11       51.95      5.54 o 
   8  -2   3      269.13      280.78     11.48 o 
   9  -2   3     2245.25     2243.55     34.98 o 
  10  -2   3     2443.61     2389.4:     40.88 o 
  11  -2   3        1.69        -.63      6.46 o 
  12  -2   3      721.94      707.42     24.57 o 
  13  -2   3     1085.84     1187.07     48.27 o 
  14  -2   3      101.51      124.33     37.47 o 
  15  -2   3       13.96       55.07     35.1: o 
 -15  -1   3      215.41      201.33     32.36 o 
 -14  -1   3     1457.86     1545.:4     51.53 o 
 -13  -1   3     1444.:2     1450.28     74.94 o 
 -12  -1   3       19.05       23.75      9.97 o 
 -11  -1   3       74.06       71.83      8.58 o 
 -10  -1   3      407.19      417.38     14.38 o 
  -9  -1   3      395.30      400.56     12.32 o 
  -8  -1   3        3.28        3.81      4.07 o 
  -7  -1   3     1366.11     1360.25     20.27 o 
  -6  -1   3     9224.89     9272.3:    107.99 o 
  -5  -1   3     6234.42     5:02.37     88.41 o 
  -4  -1   3      637.1:      527.00     16.45 o 
  -3  -1   3     6787.46     6934.76     74.78 o 
  -2  -1   3     4441.03     4477.55     35.92 o 
  -1  -1   3      216.44      160.61      4.29 o 
   0  -1   3     3707.52     3901.51     35.69 o 
   1  -1   3     3241.98     3327.95     28.81 o 
   2  -1   3     6446.59     6613.38     56.00 o 
   3  -1   3        4.20        4.84      3.16 o 
   4  -1   3      192.59      147.83      6.37 o 
   5  -1   3     3495.29     3472.75     36.53 o 
   6  -1   3     1436.20     1464.13     19.77 o 
   7  -1   3      221.09      246.18      8.91 o 
   8  -1   3      383.79      403.:0     11.16 o 
   9  -1   3     1571.19     1590.28     26.26 o 
  10  -1   3     5472.:9     5524.72     72.49 o 
  11  -1   3      684.56      712.15     21.29 o 
  12  -1   3      413.79      415.08     17.35 o 
  13  -1   3        7.62       25.49      9.62 o 
  14  -1   3      131.76       90.84     35.1: o 
  15  -1   3       32.53        7.38     31.23 o 
 -15   0   3     1084.50     1015.20     44.33 o 
 -14   0   3     1342.11     1327.25     52.56 o 
 -13   0   3      581.44      614.11     31.10 o 
 -12   0   3      288.27      291.28     21.98 o 
 -11   0   3       12.16       14.35      6.88 o 
 -10   0   3       26.23       20.38      6.64 o 
  -9   0   3      169.22      170.:0      9.27 o 
  -8   0   3      350.41      333.36     12.95 o 
  -7   0   3     1528.:1     1557.30     22.14 o 
  -6   0   3    11:13.60    11463.76    159.62 o 
  -5   0   3    16258.99    15764.29    24:.61 o 
  -4   0   3     1572.99     1443.14     46.45 o 
  -3   0   3        8.28        8.63      5.68 o 
  -2   0   3    13337.88    13454.23    324.23 o 
  -1   0   3      167.30      147.59      3.47 o 
   0   0   3     9667.29     9878.8:     78.98 o 
   1   0   3     6104.51     6368.86     47.75 o 
   2   0   3      102.50       73.14      5.02 o 
   3   0   3     1210.38     1143.65     14.55 o 
   4   0   3     3449.75     3601.07     35.6: o 
   5   0   3     8057.93     7963.67     65.75 o 
   6   0   3     1467.73     1404.92     17.63 o 
   7   0   3      357.90      378.83      9.91 o 
   8   0   3       23.71       42.39      5.0: o 
   9   0   3     1624.36     1572.36     25.43 o 
  10   0   3     6239.32     6215.22     78.15 o 
  11   0   3     1979.61     2006.32     38.38 o 
  12   0   3       61.29       40.15      9.2: o 
  13   0   3      254.84      247.76     15.28 o 
  14   0   3      118.13      139.6:     36.05 o 
  15   0   3      348.18      334.97     53.94 o 
  16   0   3      397.22      391.74     59.61 o 
 -14   1   3      157.19      163.95     22.43 o 
 -13   1   3     1196.88     1275.97     45.28 o 
 -12   1   3      547.61      617.13     29.23 o 
 -11   1   3      129.34      128.38     17.01 o 
 -10   1   3      125.22      130.83      9.97 o 
  -9   1   3      325.47      310.41     17.78 o 
  -8   1   3     1092.11     10:9.94     20.90 o 
  -7   1   3     3617.43     357:.90     46.83 o 
  -6   1   3     3385.52     3334.05     42.84 o 
  -5   1   3     2094.94     1977.14     76.64 o 
  -4   1   3     6229.69     5979.38    129.95 o 
  -3   1   3     1372.30     1477.89     29.99 o 
  -2   1   3       77.67      115.23      4.7: o 
  -1   1   3    10:46.53    11795.67    124.43 o 
   0   1   3     2574.62     2768.86     25.24 o 
   1   1   3      820.65      745.36      9.26 o 
   2   1   3    34671.14    36038.84    295.88 o 
   3   1   3       19.72       27.50      2.85 o 
   4   1   3     4943.6:     5080.2:     44.:3 o 
   5   1   3      2:8.14      248.19      7.19 o 
   6   1   3     5420.54     5454.00     47.76 o 
   7   1   3     5155.46     5021.86     45.47 o 
   8   1   3     2147.27     2087.69     25.68 o 
   9   1   3     1577.46     1581.82     24.:3 o 
  10   1   3      206.39      233.99     10.76 o 
  11   1   3      788.28      771.99     20.06 o 
  12   1   3        7.66        2.32      7.83 o 
  13   1   3       89.74       91.16      9.15 o 
  14   1   3      207.13      204.98     21.46 o 
  15   1   3      43:.05      454.19     56.77 o 
  16   1   3      424.96      449.65     5:.18 o 
 -14   2   3      201.54      198.22     35.77 o 
 -13   2   3      187.83      199.:7     21.27 o 
 -12   2   3       41.35       48.16     14.15 o 
 -11   2   3       24.11       24.81      9.62 o 
 -10   2   3     1122.41     1133.45     26.47 o 
  -9   2   3     3607.62     3606.52     55.59 o 
  -8   2   3     6269.54     6345.62     86.59 o 
  -7   2   3      432.40      413.72     11.78 o 
  -6   2   3      105.27      108.07      7.32 o 
  -5   2   3     8308.21     811:.71     91.68 o 
  -4   2   3     3987.52     3991.64     43.91 o 
  -3   2   3     1858.97     2024.05     24.21 o 
  -2   2   3     1693.97     1695.23     26.23 o 
  -1   2   3     4125.92     4294.78     40.02 o 
   0   2   3    13418.52    13816.30    104.90 o 
   1   2   3     6555.19     6562.33     51.51 o 
   2   2   3      672.94      784.54     12.55 o 
   3   2   3     3202.:9     3257.67     27.40 o 
   4   2   3      511.81      597.88      9.32 o 
   5   2   3      886.17      851.48     12.51 o 
   6   2   3     5399.38     5213.16     45.82 o 
   7   2   3    12461.:6    12239.24     98.46 o 
   8   2   3     5653.:9     5431.88     52.18 o 
   9   2   3        2.58        6.87      4.4: o 
  10   2   3      101.79      106.83      8.05 o 
  11   2   3       59.11       54.85      7.64 o 
  12   2   3        9.87        5.14      7.37 o 
  13   2   3      523.68      525.86     18.35 o 
  14   2   3      332.03      2:9.9:     25.32 o 
  15   2   3     1003.69      969.13     73.24 o 
  16   2   3     1564.94     1747.50     99.35 o 
 -14   3   3       51.66       50.59     17.38 o 
 -13   3   3       41.59       48.77     16.66 o 
 -12   3   3       66.63       49.11     15.05 o 
 -11   3   3        3.46       -9.58      9.58 o 
 -10   3   3     1769.74     1833.23     47.12 o 
  -9   3   3     47:0.12     4899.35     73.49 o 
  -8   3   3     4314.37     4192.39     63.26 o 
  -7   3   3     4178.41     4213.58     65.80 o 
  -6   3   3      946.15      977.81     21.34 o 
  -5   3   3       42.70       40.7:      3.67 o 
  -4   3   3      714.:3      709.78     11.32 o 
  -3   3   3     5:33.91     5907.26     54.69 o 
  -2   3   3     1227.12     1231.06     16.13 o 
  -1   3   3      105.14       66.40      3.64 o 
   0   3   3     2475.35     2584.44     22.39 o 
   1   3   3     1385.90     1510.25     14.12 o 
   2   3   3      100.67       59.71      3.87 o 
   3   3   3    15034.22    14901.68    109.01 o 
   4   3   3      684.58      626.87     11.82 o 
   5   3   3     1380.54     1325.41     18.58 o 
   6   3   3      400.42      298.03      7.71 o 
   7   3   3     5428.50     5207.31     44.59 o 
   8   3   3      591.74      638.93     12.23 o 
   9   3   3      492.40      496.89     13.12 o 
  10   3   3      142.75      116.10      7.91 o 
  11   3   3      899.77      867.01     20.36 o 
  12   3   3      495.33      507.66     20.99 o 
  13   3   3      417.67      392.:3     18.75 o 
  14   3   3     1590.99     1564.26     36.19 o 
  15   3   3     11:4.13     1231.99     81.19 o 
  16   3   3      805.28      785.18     70.97 o 
 -13   4   3       31.09       24.42     16.26 o 
 -12   4   3      342.42      353.:8     28.49 o 
 -11   4   3     1410.:0     1386.88     40.53 o 
 -10   4   3     1719.77     1745.03     38.19 o 
  -9   4   3     1178.06     1192.83     29.36 o 
  -8   4   3      660.62      706.20     21.25 o 
  -7   4   3     1791.30     173:.45     39.61 o 
  -6   4   3       76.98       84.18      6.61 o 
  -5   4   3      275.85      320.72      8.94 o 
  -4   4   3     7671.23     7629.19     74.87 o 
  -3   4   3      733.49      669.69     12.57 o 
  -2   4   3     4398.7:     4370.18     44.:2 o 
  -1   4   3      564.8:      540.63     10.03 o 
   0   4   3     2522.35     2639.16     26.22 o 
   1   4   3      737.84      726.59     10.46 o 
   2   4   3     24:8.19     2466.42     25.26 o 
   3   4   3       47.69       71.67      4.78 o 
   4   4   3    12150.38    12233.62     96.64 o 
   5   4   3    12921.:8    12652.98    10:.44 o 
   6   4   3     1523.80     1549.52     22.29 o 
   7   4   3      162.91      142.74      6.35 o 
   8   4   3     1932.46     1863.38     23.:3 o 
   9   4   3     1577.60     1481.51     2:.05 o 
  10   4   3     2092.51     2047.02     31.98 o 
  11   4   3     1941.86     1883.46     31.11 o 
  12   4   3      314.32      341.73     17.25 o 
  13   4   3     1013.35     1085.68     27.85 o 
  14   4   3     2092.25     2225.99     46.71 o 
  15   4   3      952.89      861.83     70.3: o 
  16   4   3      145.11      116.39     39.17 o 
 -13   5   3      478.87      513.49     36.32 o 
 -12   5   3     2312.18     2378.43     73.56 o 
 -11   5   3      993.18     1042.33     37.09 o 
 -10   5   3      416.12      438.44     32.69 o 
  -9   5   3      509.39      453.45     20.01 o 
  -8   5   3      196.37      194.40     13.95 o 
  -7   5   3      105.76      117.29      8.27 o 
  -6   5   3     1231.46     1198.61     28.51 o 
  -5   5   3       25.32       36.77      5.06 o 
  -4   5   3      231.41      184.:0      8.49 o 
  -3   5   3     2261.41     2259.29     27.21 o 
  -2   5   3      283.01      314.22      8.86 o 
  -1   5   3     1836.46     1814.16     22.49 o 
   0   5   3       37.81       12.51      3.68 o 
   1   5   3       2:.44       13.43      3.38 o 
   2   5   3     2275.19     2418.26     31.22 o 
   3   5   3    13943.24    13979.78    109.52 o 
   4   5   3    25142.59    25406.71    203.18 o 
   5   5   3      866.83      767.26     12.84 o 
   6   5   3         .93        8.82      3.94 o 
   7   5   3      251.13      2:4.23      9.11 o 
   8   5   3       23.94       14.62      4.65 o 
   9   5   3       45.95       52.76      6.16 o 
  10   5   3      196.60      188.29     10.06 o 
  11   5   3      572.44      564.8:     18.46 o 
  12   5   3     2577.63     2625.99     46.52 o 
  13   5   3     2477.59     2539.35     46.55 o 
  14   5   3     10:1.26     1089.03     28.69 o 
  15   5   3      448.36      418.99     55.07 o 
  16   5   3       10.42      -14.19     28.39 o 
 -12   6   3     1194.68     1252.64     53.71 o 
 -11   6   3     2282.51     23:1.69     61.67 o 
 -10   6   3     1141.69     1245.67     41.37 o 
  -9   6   3        7.13       11.96      9.15 o 
  -8   6   3       32.92       34.02      6.57 o 
  -7   6   3      907.52      944.74     22.85 o 
  -6   6   3      557.46      570.74     26.38 o 
  -5   6   3      194.68      186.50      9.95 o 
  -4   6   3      504.84      484.33     15.02 o 
  -3   6   3       91.31       98.:9      5.:7 o 
  -2   6   3     1015.39     1022.19     17.14 o 
  -1   6   3     2279.95     2294.75     29.92 o 
   0   6   3     5037.36     5036.32     53.58 o 
   1   6   3     3405.83     3252.14     35.67 o 
   2   6   3       91.20       42.80      4.79 o 
   3   6   3     3931.47     3894.17     37.11 o 
   4   6   3       69.03       69.22      5.67 o 
   5   6   3     6456.20     6644.40     64.46 o 
   6   6   3     5671.52     5641.58     56.32 o 
   7   6   3      393.:8      398.91     10.68 o 
   8   6   3     1736.85     1718.11     23.85 o 
   9   6   3      245.41      245.22     10.37 o 
  10   6   3      740.81      741.81     26.47 o 
  11   6   3     4388.67     4435.85     58.44 o 
  12   6   3      864.97      863.82     29.61 o 
  13   6   3      146.15      138.43     12.77 o 
  14   6   3      268.33      254.62     20.2: o 
  15   6   3      219.76      143.07     38.04 o 
  16   6   3      154.69      109.57     37.47 o 
 -12   7   3      505.52      532.54     64.15 o 
 -11   7   3      613.3:      597.26     62.45 o 
 -10   7   3       57.27       25.16     22.57 o 
  -9   7   3      278.51      269.94     19.34 o 
  -8   7   3      415.45      447.29     18.52 o 
  -7   7   3      170.47      186.75     14.76 o 
  -6   7   3        9.03       -1.70      6.93 o 
  -5   7   3      173.62      177.60     11.71 o 
  -4   7   3     1243.43     11:7.82     22.28 o 
  -3   7   3       45.31       32.52      5.16 o 
  -2   7   3      333.12      351.70     11.41 o 
  -1   7   3      456.63      453.94     13.20 o 
   0   7   3     7173.22     7233.15     74.66 o 
   1   7   3     9188.66     9039.4:     84.79 o 
   2   7   3     5572.:0     5370.75     58.58 o 
   3   7   3       82.97       96.68      5.89 o 
   4   7   3      312.61      2:6.42     10.57 o 
   5   7   3     1698.54     1677.97     24.36 o 
   6   7   3      155.44      171.46      8.58 o 
   7   7   3        5.30       10.03      4.5: o 
   8   7   3      351.55      330.69     11.11 o 
   9   7   3     183:.26     1784.68     28.77 o 
  10   7   3     2559.28     2603.12     40.89 o 
  11   7   3     4927.34     4899.47     73.3: o 
  12   7   3     1321.93     1300.52     33.46 o 
  13   7   3      170.16      167.93     16.24 o 
  14   7   3        7.20        3.26     12.71 o 
  15   7   3        6.64        6.92     11.82 o 
  16   7   3      199.55      247.53     45.42 o 
 -11   8   3      167.69      195.30     44.28 o 
 -10   8   3      457.99      493.93     59.61 o 
  -9   8   3      779.:9      857.97     37.83 o 
  -8   8   3       11.85       19.18      9.28 o 
  -7   8   3      172.:4      172.20     15.46 o 
  -6   8   3       88.89      104.99     13.01 o 
  -5   8   3      104.08       83.90      9.82 o 
  -4   8   3      514.77      486.78     19.31 o 
  -3   8   3     1919.71     2038.82     31.57 o 
  -2   8   3      2:6.73      293.66     11.44 o 
  -1   8   3       87.83       99.75      8.48 o 
   0   8   3     4066.82     3991.12     48.38 o 
   1   8   3     4077.08     4028.02     48.51 o 
   2   8   3     42:4.26     4198.74     50.18 o 
   3   8   3     1763.70     178:.12     26.72 o 
   4   8   3         .62       -2.45      4.64 o 
   5   8   3     1663.99     1653.24     25.25 o 
   6   8   3      11:.81      122.35      8.95 o 
   7   8   3       12.24        9.06      5.48 o 
   8   8   3     3602.60     3591.90     51.40 o 
   9   8   3     2913.59     2931.67     43.91 o 
  10   8   3     1196.44     1196.96     26.06 o 
  11   8   3     1625.70     1676.08     37.4: o 
  12   8   3     2383.69     2365.72     52.55 o 
  13   8   3      162.02      171.58     37.75 o 
  14   8   3        7.31       20.72     15.30 o 
  15   8   3       26.53       64.15     32.93 o 
  16   8   3       90.77      106.73     38.61 o 
 -10   9   3      394.61      454.19     62.45 o 
  -9   9   3        4.62       26.17     16.58 o 
  -8   9   3       63.37       68.62     19.77 o 
  -7   9   3        2.29       19.91     15.75 o 
  -6   9   3       63.48       38.64     16.26 o 
  -5   9   3        3.75        4.87      9.64 o 
  -4   9   3      358.58      373.39     19.81 o 
  -3   9   3     3814.86     3894.01     59.22 o 
  -2   9   3     3807.21     3834.17     53.33 o 
  -1   9   3     2001.43     2070.53     41.06 o 
   0   9   3      235.40      274.91     13.15 o 
   1   9   3      818.32      842.90     19.61 o 
   2   9   3     1656.99     1672.39     2:.84 o 
   3   9   3      804.16      806.35     20.37 o 
   4   9   3       24.37       21.76      6.54 o 
   5   9   3       51.78       40.18      6.99 o 
   6   9   3      555.44      514.43     19.74 o 
   7   9   3     2109.34     2143.11     33.34 o 
   8   9   3     3166.42     3200.19     46.42 o 
   9   9   3     3773.35     3791.86     63.81 o 
  10   9   3      215.02      170.12     21.96 o 
  11   9   3       27.00       19.06     24.13 o 
  12   9   3      271.16      257.23     27.42 o 
  13   9   3      107.37      139.84     22.26 o 
  14   9   3     1157.36     1185.68     57.91 o 
  15   9   3       24.53       32.93     31.79 o 
  16   9   3      543.41      493.93     64.15 o 
 -10  10   3       11.84       29.52     35.77 o 
  -9  10   3       23.37       19.87     32.36 o 
  -8  10   3       52.88       46.55     34.06 o 
  -7  10   3      324.25      325.99     32.86 o 
  -6  10   3       18.42       48.68     18.99 o 
  -5  10   3        2.23       24.98     16.10 o 
  -4  10   3      163.97      125.39     18.83 o 
  -3  10   3     3101.17     3166.60     96.71 o 
  -2  10   3     3349.88     342:.24     81.04 o 
  -1  10   3      759.70      708.38     34.3: o 
   0  10   3     2046.03     2001.45     63.92 o 
   1  10   3      645.13      665.10     31.80 o 
   2  10   3        5.26        9.75      8.14 o 
   3  10   3      628.36      672.09     21.63 o 
   4  10   3      231.19      237.36     17.98 o 
   5  10   3      47:.35      459.19     22.26 o 
   6  10   3     2:37.12     2995.31     49.78 o 
   7  10   3     359:.31     3517.22     78.09 o 
   8  10   3     3179.74     2:85.:2     74.22 o 
   9  10   3     1737.91     1698.26     51.59 o 
  10  10   3      24:.93      277.74     50.88 o 
  11  10   3       15.95        3.87     16.00 o 
  12  10   3       87.93       59.68     33.21 o 
  13  10   3      222.05      24:.61     28.09 o 
  14  10   3      242.49      236.75     47.12 o 
  15  10   3       41.46        2.27     34.06 o 
  16  10   3      452.67      363.92     57.34 o 
  -9  11   3       15.22      -11.35     2:.09 o 
  -8  11   3      190.53       87.43     38.61 o 
  -7  11   3      327.13      332.69     55.64 o 
  -6  11   3      184.60      156.0:     41.44 o 
  -5  11   3      509.63      523.05     55.07 o 
  -4  11   3       5:.03       61.99     24.25 o 
  -3  11   3     1044.83      993.39     44.34 o 
  -2  11   3     2111.67     2034.00     77.48 o 
  -1  11   3     2234.92     2338.24     57.77 o 
   0  11   3      737.51      735.61     36.96 o 
   1  11   3      205.03      190.75     18.41 o 
   2  11   3       34.13       28.37     11.78 o 
   3  11   3       49.79       41.12     12.22 o 
   4  11   3       65.69       80.77     14.05 o 
   5  11   3     1079.27     1082.01     46.90 o 
   6  11   3     5:57.67     5853.85    118.51 o 
   7  11   3      610.57      594.45     33.66 o 
   8  11   3      582.53      622.03     28.89 o 
   9  11   3     1442.77     1425.51     48.56 o 
  10  11   3     1080.30      899.34     48.17 o 
  11  11   3      413.02      496.19     37.99 o 
  12  11   3       68.39       94.20     22.71 o 
  13  11   3      268.97      268.34     2:.88 o 
  14  11   3      481.40      496.20     63.59 o 
  15  11   3         .98      -29.52     29.52 o 
  -8  12   3       10.48       38.61     39.74 o 
  -7  12   3       13.77       44.28     35.1: o 
  -6  12   3     1640.98     1573.77    104.46 o 
  -5  12   3     1849.64     1931.25     79.41 o 
  -4  12   3      566.32      576.14     44.94 o 
  -3  12   3       41.60       48.12     18.04 o 
  -2  12   3      491.40      507.98     35.13 o 
  -1  12   3      672.77      624.86     37.42 o 
   0  12   3      362.90      359.71     40.07 o 
   1  12   3      262.48      274.15     25.94 o 
   2  12   3        4.53       16.01     12.38 o 
   3  12   3     201:.74     1881.23     52.12 o 
   4  12   3     2899.57     2910.44     71.37 o 
   5  12   3     2937.71     2964.86     67.83 o 
   6  12   3     3785.94     3481.65    149.14 o 
   7  12   3     1617.44     1700.55     56.46 o 
   8  12   3       41.73       16.38     12.15 o 
   9  12   3        1.41        -.69     12.97 o 
  10  12   3      727.66      802.41     54.79 o 
  11  12   3      709.:0      760.61     57.06 o 
  12  12   3        4.72       23.69     22.99 o 
  13  12   3      408.:9      344.62     56.77 o 
  14  12   3      270.57      280.46     51.66 o 
  15  12   3      354.14      317.93     57.91 o 
  -7  13   3      101.48       22.14     39.17 o 
  -6  13   3     1151.04     1149.0:     94.24 o 
  -5  13   3      986.33      955.50     85.16 o 
  -4  13   3     1117.39     1147.31     63.62 o 
  -3  13   3      877.29      913.43     57.34 o 
  -2  13   3       27.97       42.11     27.46 o 
  -1  13   3       23.63       16.41     16.23 o 
   0  13   3     1012.18     1032.41     48.24 o 
   1  13   3       45.28       61.35     19.42 o 
   2  13   3     1013.46     1033.68     64.01 o 
   3  13   3     1642.67     1767.65     62.43 o 
   4  13   3     2574.73     2440.53     62.97 o 
   5  13   3     1874.88     1896.35     62.68 o 
   6  13   3      732.78      815.69     42.62 o 
   7  13   3      95:.32      949.47     44.95 o 
   8  13   3       25.10       40.59     18.56 o 
   9  13   3      497.47      502.65     71.82 o 
  10  13   3         .87      -20.72     20.72 o 
  11  13   3       42.89       26.81     19.8: o 
  12  13   3       11.96      -10.22     2:.09 o 
  13  13   3      392.56      353.13     58.48 o 
  14  13   3      5:7.09      585.91     73.81 o 
  -5  14   3     1678.53     1813.36    122.06 o 
  -3  14   3      213.49      155.23     32.33 o 
  -2  14   3       66.54       58.60     21.24 o 
  -1  14   3       47.27       18.28     17.45 o 
   0  14   3       13.50        1.43     16.31 o 
   1  14   3     1133.0:     1199.0:     75.33 o 
   2  14   3     1379.97     1365.86     69.29 o 
   3  14   3     1330.03     1318.74     77.85 o 
   4  14   3     1479.78     1583.73     75.23 o 
   5  14   3      116.11      117.11     22.33 o 
   6  14   3       32.35       23.89     17.75 o 
   7  14   3      786.63      808.67     44.57 o 
   8  14   3     1064.42     1181.71     62.61 o 
   9  14   3      401.95      381.26    103.04 o 
  10  14   3      325.13      349.32     39.34 o 
  11  14   3        1.93        4.14     21.95 o 
  12  14   3      179.88      102.19     44.28 o 
  13  14   3      151.43       92.54     45.42 o 
  -4  15   3       45.29       86.30     43.15 o 
  -3  15   3      438.43      330.42     58.48 o 
  -2  15   3      386.75      299.1:     55.64 o 
  -1  15   3      559.67      580.98     43.87 o 
   0  15   3      581.6:      563.74     42.45 o 
   1  15   3      780.94      852.09     49.49 o 
   2  15   3     1837.46     1882.06     99.96 o 
   3  15   3     1704.36     1667.83    148.46 o 
   4  15   3      347.51      431.05     47.83 o 
   5  15   3       10.49      -20.84     20.84 o 
   6  15   3      320.85      404.48     39.42 o 
   7  15   3      339.87      370.55     35.21 o 
   8  15   3      177.48      241.29     52.80 o 
   9  15   3      390.90      417.44     44.37 o 
  10  15   3      271.58      285.57     57.34 o 
  11  15   3      239.93      380.95     64.15 o 
  12  15   3      276.39      272.51     58.48 o 
  -2  16   3       98.:1       67.56     39.74 o 
  -1  16   3      463.64      248.10     55.07 o 
   0  16   3      91:.68      946.44     54.91 o 
   1  16   3     1042.27     1153.64    105.03 o 
   2  16   3     183:.16     1726.37     69.77 o 
   3  16   3      434.40      367.88     36.24 o 
   4  16   3       46.:6       12.60     19.78 o 
   5  16   3      367.92      509.87     53.65 o 
   6  16   3       94.82      130.61     68.98 o 
   7  16   3       56.33       29.92     40.59 o 
   8  16   3       53.80       75.2:     2:.08 o 
   9  16   3      185.17      192.:3     52.80 o 
  10  16   3      760.77      749.98     86.30 o 
  11  16   3      370.:4      316.23     61.32 o 
   1  17   3      213.76      118.66     47.12 o 
   2  17   3       33.16        8.34     29.46 o 
   3  17   3      209.58      199.68     33.68 o 
   4  17   3     1291.77     1438.38     82.27 o 
   5  17   3      397.96      357.80     67.07 o 
   6  17   3       80.78       64.39     25.41 o 
   7  17   3      365.54      335.53     65.86 o 
   8  17   3      197.76      276.49     61.32 o 
   9  17   3         .38        1.70     39.17 o 
  -7 -15   4      723.41      693.21     83.46 o 
  -6 -15   4      800.56      948.12     94.24 o 
  -5 -15   4     1549.63     1602.16    116.95 o 
  -4 -15   4      5:3.63      693.21     85.16 o 
  -3 -15   4      188.:0      202.68     55.07 o 
  -2 -15   4       31.57       -9.08     34.63 o 
  -1 -15   4       34.14       36.78     29.86 o 
   0 -15   4       11.34        2.65     26.46 o 
   1 -15   4       38.96       21.90     29.91 o 
  -9 -14   4      265.26      261.73     57.34 o 
  -8 -14   4      269.52      277.06     57.91 o 
  -7 -14   4      416.50      401.96     65.29 o 
  -6 -14   4      811.25      739.20     80.05 o 
  -5 -14   4     1692.51     1685.62     78.98 o 
  -4 -14   4      720.64      736.60     54.84 o 
  -3 -14   4       32.24        2.48     22.50 o 
  -2 -14   4      185.56      217.03     36.83 o 
  -1 -14   4       10.91       -8.75     22.:6 o 
   0 -14   4       22.44       38.05     28.49 o 
   1 -14   4       89.68       70.38     31.11 o 
   2 -14   4       27.17       57.30     34.63 o 
   3 -14   4      780.10      865.80     93.11 o 
   4 -14   4     1657.27     1650.42    124.33 o 
 -10 -13   4      2:1.71      259.46     55.07 o 
  -9 -13   4      509.29      43:.57     67.56 o 
  -8 -13   4      731.14      731.82     78.92 o 
  -7 -13   4      983.79      897.22     63.02 o 
  -6 -13   4      803.38      823.82     80.8: o 
  -5 -13   4      495.65      43:.94     42.75 o 
  -4 -13   4      278.45      279.25     36.37 o 
  -3 -13   4      146.19      166.21     29.14 o 
  -2 -13   4      201.29      226.64     39.4: o 
  -1 -13   4     1056.20     1119.77    138.24 o 
   0 -13   4      381.33      495.39     47.77 o 
   1 -13   4       13.77        2.04     22.87 o 
   2 -13   4      725.52      745.20     57.60 o 
   3 -13   4      767.51      803.64     5:.41 o 
   4 -13   4      426.39      412.73     48.90 o 
   5 -13   4      258.82      178.27     54.50 o 
 -11 -12   4      448.48      533.67     68.6: o 
 -10 -12   4      46:.40      432.62     64.72 o 
  -9 -12   4     1001.01      945.28     82.89 o 
  -8 -12   4     2068.79     2096.43    135.12 o 
  -7 -12   4     100:.45     1098.63     95.66 o 
  -6 -12   4        7.09       52.20     21.74 o 
  -5 -12   4       2:.57       62.20     22.24 o 
  -4 -12   4      149.22      153.68     27.10 o 
  -3 -12   4      100.59       71.76     20.56 o 
  -2 -12   4         .22       13.31     16.02 o 
  -1 -12   4      245.22      203.:1     25.84 o 
   0 -12   4     2210.58     2271.21     89.71 o 
   1 -12   4     1673.31     1631.:4     76.87 o 
   2 -12   4      535.64      671.11     82.32 o 
   3 -12   4       77.3:       81.09     23.45 o 
   4 -12   4       59.40       41.26     24.27 o 
   5 -12   4       97.14      114.20     48.83 o 
   6 -12   4      189.51      186.22     54.50 o 
   7 -12   4      371.:9      2:6.58     62.45 o 
 -12 -11   4      489.78      484.28     64.15 o 
 -11 -11   4      253.36      374.71     59.04 o 
 -10 -11   4      988.83      917.47     78.92 o 
  -9 -11   4     1585.:2     1599.23    141.08 o 
  -8 -11   4     1857.61     1844.41     90.27 o 
  -7 -11   4     1495.81     1441.59     61.67 o 
  -6 -11   4        2.58       -9.82     17.32 o 
  -5 -11   4      645.73      763.24     65.57 o 
  -4 -11   4      688.:9      753.68     38.66 o 
  -3 -11   4       37.81       39.4:     16.08 o 
  -2 -11   4      188.22      209.60     23.69 o 
  -1 -11   4      232.93      223.84     25.56 o 
   0 -11   4     2017.67     2063.13    100.10 o 
   1 -11   4     1051.04     1049.81     48.40 o 
   2 -11   4      133.66      108.21     21.81 o 
   3 -11   4      463.96      439.54     35.56 o 
   4 -11   4       35.03       37.31     19.4: o 
   5 -11   4      329.28      327.18     44.85 o 
   6 -11   4      139.81      133.13     31.71 o 
   7 -11   4       36.08       50.53     40.31 o 
   8 -11   4      209.45      168.62     49.96 o 
 -13 -10   4      219.44      287.28     48.26 o 
 -12 -10   4      343.97      320.77     49.96 o 
 -11 -10   4     1729.66     1779.93     86.58 o 
 -10 -10   4     1183.01     1148.04     49.47 o 
  -9 -10   4      424.40      410.94     32.53 o 
  -8 -10   4       55.51       69.03     18.69 o 
  -7 -10   4      869.17      833.16     91.41 o 
  -6 -10   4      231.54      221.84     26.92 o 
  -5 -10   4      263.68      241.54     26.98 o 
  -4 -10   4      790.76      811.43     37.93 o 
  -3 -10   4      400.:1      368.46     28.23 o 
  -2 -10   4      796.43      847.39     38.9: o 
  -1 -10   4     1159.18     1143.92     45.41 o 
   0 -10   4      833.70      803.86     38.68 o 
   1 -10   4      272.75      283.41     33.84 o 
   2 -10   4       83.34       81.45     19.38 o 
   3 -10   4      252.41      237.53     25.88 o 
   4 -10   4      766.99      798.:1     42.83 o 
   5 -10   4     1222.09     1249.64     53.67 o 
   6 -10   4      200.84      202.19     71.54 o 
   7 -10   4      294.8:      284.15     38.74 o 
   8 -10   4      947.26      899.30     86.30 o 
   9 -10   4       25.37       70.97     43.15 o 
 -13  -9   4      169.22      191.90     42.58 o 
 -12  -9   4     1682.15     1801.43     98.79 o 
 -11  -9   4     2664.96     2908.52    128.88 o 
 -10  -9   4      539.70      50:.52     42.30 o 
  -9  -9   4       36.13       43.12     11.21 o 
  -8  -9   4       97.91      121.16     13.30 o 
  -7  -9   4       23.41       20.84     10.44 o 
  -6  -9   4       18.12       11.92     20.15 o 
  -5  -9   4      228.36      224.64     2:.37 o 
  -4  -9   4        4.99       11.64     11.:2 o 
  -3  -9   4     6133.17     5:36.75    118.51 o 
  -2  -9   4     2:10.39     2:43.35     64.81 o 
  -1  -9   4      193.:5      212.99     18.52 o 
   0  -9   4      853.93      868.25     33.52 o 
   1  -9   4      761.70      765.55     48.17 o 
   2  -9   4      380.25      384.40     29.66 o 
   3  -9   4      144.33      149.9:     21.37 o 
   4  -9   4     1459.62     1540.93     55.06 o 
   5  -9   4      85:.55      841.22     58.30 o 
   6  -9   4      201.67      200.33     37.19 o 
   7  -9   4      295.59      235.37     33.43 o 
   8  -9   4      857.64      821.00     54.99 o 
   9  -9   4     1012.30      943.58     86.86 o 
  10  -9   4      387.60      329.86     5:.18 o 
 -14  -8   4      413.22      571.71     63.59 o 
 -13  -8   4     1031.46     1132.38     43.65 o 
 -12  -8   4      965.63      942.81     72.61 o 
 -11  -8   4      820.99      796.90     35.18 o 
 -10  -8   4      803.59      841.58     35.24 o 
  -9  -8   4       78.65       80.02      9.94 o 
  -8  -8   4      841.18      846.45     24.54 o 
  -7  -8   4      637.33      673.69     20.67 o 
  -6  -8   4      551.57      562.85     20.68 o 
  -5  -8   4        5.08        -.03      6.80 o 
  -4  -8   4     3366.18     3329.90     46.33 o 
  -3  -8   4     3676.51     3657.47     46.59 o 
  -2  -8   4      351.97      411.54     17.44 o 
  -1  -8   4     1526.69     1554.84     44.73 o 
   0  -8   4      474.69      506.35     23.:3 o 
   1  -8   4      320.74      347.30     21.80 o 
   2  -8   4      515.19      571.11     27.17 o 
   3  -8   4     2481.03     2468.37     57.73 o 
   4  -8   4      509.42      485.00     31.21 o 
   5  -8   4      352.68      251.46     35.47 o 
   6  -8   4        3.96        7.14     13.78 o 
   7  -8   4        6.92       10.:4     17.9: o 
   8  -8   4     1170.12     1139.51     5:.15 o 
   9  -8   4     1727.13     1796.48    115.82 o 
  10  -8   4      2:5.56      349.73     57.34 o 
  11  -8   4      726.63      621.67     77.78 o 
 -14  -7   4     1363.50     1546.45    10:.14 o 
 -13  -7   4      593.22      568.64     50.37 o 
 -12  -7   4      121.29       99.80     16.68 o 
 -11  -7   4      754.82      758.18     32.22 o 
 -10  -7   4      559.0:      582.61     28.38 o 
  -9  -7   4      216.50      232.15     11.20 o 
  -8  -7   4       34.74       35.23      6.79 o 
  -7  -7   4      223.40      216.99     11.30 o 
  -6  -7   4     1313.11     1339.90     25.21 o 
  -5  -7   4     4856.7:     4748.93     78.62 o 
  -4  -7   4      383.50      404.18     14.83 o 
  -3  -7   4        5.67        6.77      4.56 o 
  -2  -7   4     1141.8:     11:0.45     22.18 o 
  -1  -7   4      784.:3      819.30     17.97 o 
   0  -7   4     1025.75     1079.14     31.03 o 
   1  -7   4     2022.08     2084.72     38.26 o 
   2  -7   4     1909.61     1936.75     41.21 o 
   3  -7   4       54.68       69.39     10.99 o 
   4  -7   4     1330.18     1334.14     43.19 o 
   5  -7   4      508.04      459.80     29.68 o 
   6  -7   4      396.14      392.98     47.35 o 
   7  -7   4       68.18       95.17     28.95 o 
   8  -7   4      619.92      639.2:     69.26 o 
   9  -7   4     1060.89     1030.38     71.82 o 
  10  -7   4     2600.14     2611.37     94.81 o 
  11  -7   4     1648.20     1695.84    111.28 o 
  12  -7   4      190.:1      234.48     53.37 o 
 -14  -6   4     23:1.01     2523.59     76.12 o 
 -13  -6   4      643.38      686.73     55.35 o 
 -12  -6   4        1.62       10.0:     12.24 o 
 -11  -6   4       41.62       39.42     12.29 o 
 -10  -6   4      117.63      136.30     12.57 o 
  -9  -6   4      145.62      155.45      9.18 o 
  -8  -6   4     1491.89     1484.56     24.90 o 
  -7  -6   4      796.34      850.14     18.34 o 
  -6  -6   4     4346.11     4274.95     52.36 o 
  -5  -6   4     1506.84     1538.38     22.84 o 
  -4  -6   4     1831.54     1909.10     37.63 o 
  -3  -6   4     2:42.91     2927.57     32.83 o 
  -2  -6   4      399.59      429.55     11.97 o 
  -1  -6   4       61.34       35.97      5.38 o 
   0  -6   4     1866.17     1968.81     40.72 o 
   1  -6   4      985.59     1066.82     20.95 o 
   2  -6   4      785.32      828.06     21.01 o 
   3  -6   4      241.75      22:.41     11.40 o 
   4  -6   4       54.44       32.22      7.37 o 
   5  -6   4     1973.34     2021.98     39.01 o 
   6  -6   4     6760.43     6517.99     96.51 o 
   7  -6   4      280.95      350.56     26.77 o 
   8  -6   4      358.45      368.66     33.93 o 
   9  -6   4     2552.33     2457.68     98.:7 o 
  10  -6   4     1814.09     1949.62     75.49 o 
  11  -6   4      478.70      466.27     40.82 o 
  12  -6   4       37.24       76.64     39.74 o 
  13  -6   4        9.05       28.95     35.77 o 
 -15  -5   4      215.26      214.02     41.73 o 
 -14  -5   4      528.06      514.15     53.65 o 
 -13  -5   4      448.39      432.45     72.95 o 
 -12  -5   4      400.53      444.36     23.89 o 
 -11  -5   4      270.53      267.83     19.29 o 
 -10  -5   4       56.62       5:.36     10.41 o 
  -9  -5   4      544.22      563.98     18.47 o 
  -8  -5   4      818.32      762.78     19.58 o 
  -7  -5   4     1530.66     1517.98     23.60 o 
  -6  -5   4     2460.99     2551.76     32.02 o 
  -5  -5   4     2108.52     21:5.39     27.24 o 
  -4  -5   4      570.57      5:8.9:     13.86 o 
  -3  -5   4       29.29       46.21      4.58 o 
  -2  -5   4      415.42      379.59     11.16 o 
  -1  -5   4     7867.92     7926.60     73.11 o 
   0  -5   4     2494.46     2614.32     2:.43 o 
   1  -5   4      2:7.28      264.20     11.48 o 
   2  -5   4       23.58       21.95      4.69 o 
   3  -5   4       93.85      102.42      7.83 o 
   4  -5   4     1313.58     1360.27     22.97 o 
   5  -5   4     3434.50     3646.95     46.74 o 
   6  -5   4      701.88      722.97     18.69 o 
   7  -5   4     1829.47     1704.83     34.89 o 
   8  -5   4     2106.80     200:.95     48.79 o 
   9  -5   4     1615.58     1578.40     62.71 o 
  10  -5   4      360.84      2:4.57     44.28 o 
  11  -5   4      310.63      383.17     35.73 o 
  12  -5   4       37.57        3.41     31.23 o 
  13  -5   4      275.47      343.48     56.21 o 
 -15  -4   4      11:.90      10:.24     20.69 o 
 -14  -4   4        6.64         .52     14.55 o 
 -13  -4   4       71.17       76.06     26.12 o 
 -12  -4   4      164.76      155.0:     18.45 o 
 -11  -4   4      264.91      260.49     18.37 o 
 -10  -4   4      268.66      278.56     14.26 o 
  -9  -4   4     4345.38     42:9.56     61.03 o 
  -8  -4   4     2250.74     2283.51     35.3: o 
  -7  -4   4      380.63      359.:2     13.11 o 
  -6  -4   4     3106.46     2:70.93     34.68 o 
  -5  -4   4      516.36      530.57     10.91 o 
  -4  -4   4      701.39      744.45     10.65 o 
  -3  -4   4     5599.77     5942.92     50.75 o 
  -2  -4   4     2287.41     2212.3:     24.71 o 
  -1  -4   4      519.25      49:.35     10.59 o 
   0  -4   4      2:6.1:      387.86     11.25 o 
   1  -4   4      708.16      833.37     14.44 o 
   2  -4   4     2984.75     2912.70     43.41 o 
   3  -4   4      747.45      722.45     17.33 o 
   4  -4   4       24.:9       28.25      4.7: o 
   5  -4   4      267.20      245.10     14.49 o 
   6  -4   4     6734.95     6788.49     73.19 o 
   7  -4   4    11818.:3    11808.52    125.67 o 
   8  -4   4     1117.58     1121.66     24.74 o 
   9  -4   4       26.18        7.52      7.36 o 
  10  -4   4        3.45       16.45     11.47 o 
  11  -4   4        1.76       -5.91     14.86 o 
  12  -4   4       32.20       25.50     17.71 o 
  13  -4   4      169.76      183.95     44.28 o 
  14  -4   4       21.73       2:.09     32.93 o 
 -15  -3   4      125.38      129.07     20.83 o 
 -14  -3   4       98.53       84.07     17.83 o 
 -13  -3   4        2.63       -8.92     12.64 o 
 -12  -3   4       61.82       57.62     19.87 o 
 -11  -3   4       74.08       64.38     12.36 o 
 -10  -3   4     1083.11     1089.68     24.59 o 
  -9  -3   4      886.50      937.11     20.63 o 
  -8  -3   4     2836.23     2920.92     40.42 o 
  -7  -3   4      612.99      581.8:     14.03 o 
  -6  -3   4       56.33       61.63      6.73 o 
  -5  -3   4     2441.39     2558.32     27.17 o 
  -4  -3   4      627.29      5:6.57     10.46 o 
  -3  -3   4      231.14      203.89      5.40 o 
  -2  -3   4     4573.43     48:6.51     42.01 o 
  -1  -3   4       19.07       15.86      3.18 o 
   0  -3   4     4679.31     4761.31     43.85 o 
   1  -3   4      587.31      560.67     12.70 o 
   2  -3   4     9338.48     9820.88    106.61 o 
   3  -3   4     4568.32     4711.23     50.62 o 
   4  -3   4      742.17      781.51     14.59 o 
   5  -3   4     1487.65     1420.86     23.22 o 
   6  -3   4     7332.11     7404.63     77.04 o 
   7  -3   4     2287.54     2319.29     32.85 o 
   8  -3   4     1864.57     1884.55     43.53 o 
   9  -3   4       46.53       42.90      8.57 o 
  10  -3   4       79.91       82.51      9.35 o 
  11  -3   4       63.67       81.5:     13.87 o 
  12  -3   4      336.16      328.51     2:.12 o 
  13  -3   4       85.58       79.01     21.01 o 
  14  -3   4     1093.41     1023.63     84.03 o 
  15  -3   4      498.83      533.11     68.13 o 
 -15  -2   4      159.05      237.98     25.43 o 
 -14  -2   4      154.33      151.93     19.32 o 
 -13  -2   4      2:8.3:      290.43     23.59 o 
 -12  -2   4      310.57      315.38     21.41 o 
 -11  -2   4      152.45      162.52     23.85 o 
 -10  -2   4      421.57      435.08     22.:8 o 
  -9  -2   4     2485.23     2422.52     36.48 o 
  -8  -2   4     2997.41     2975.16     39.48 o 
  -7  -2   4       25.35       39.55      4.63 o 
  -6  -2   4        3.79       16.87      3.64 o 
  -5  -2   4      213.99      195.71      6.98 o 
  -4  -2   4     2708.79     2625.22     26.08 o 
  -3  -2   4     2:35.21     2:14.47     28.13 o 
  -2  -2   4     1803.33     1845.93     17.81 o 
  -1  -2   4     2:81.66     3252.85     28.77 o 
   0  -2   4       79.46       89.76      5.09 o 
   1  -2   4       39.18       20.64      2.98 o 
   2  -2   4     1237.86     1330.49     19.29 o 
   3  -2   4     4310.43     4162.61     36.15 o 
   4  -2   4    16446.31    16178.55    196.96 o 
   5  -2   4     5126.38     4992.96     50.77 o 
   6  -2   4     1212.55     1215.66     20.67 o 
   7  -2   4      281.06      290.59     10.18 o 
   8  -2   4     1729.79     1754.40     31.81 o 
   9  -2   4      338.98      360.56     23.62 o 
  10  -2   4      163.74      148.42     11.87 o 
  11  -2   4       17.1:       12.59      8.10 o 
  12  -2   4      514.56      524.95     28.35 o 
  13  -2   4     2244.35     2237.89     73.44 o 
  14  -2   4      898.89      878.29     77.21 o 
  15  -2   4       90.91      122.06     42.01 o 
 -15  -1   4      358.35      370.17     39.17 o 
 -14  -1   4       80.4:       70.07     16.00 o 
 -13  -1   4     1312.21     1399.33    129.16 o 
 -12  -1   4     1643.70     1679.86     47.73 o 
 -11  -1   4      569.19      553.3:     19.51 o 
 -10  -1   4      538.53      503.61     14.82 o 
  -9  -1   4       95.14      109.15      8.03 o 
  -8  -1   4      269.44      262.60     11.60 o 
  -7  -1   4       86.39       81.81     13.50 o 
  -6  -1   4     2778.67     2996.35     64.16 o 
  -5  -1   4     3503.71     3491.65     59.66 o 
  -4  -1   4     3858.09     3908.53     54.19 o 
  -3  -1   4        5.05        4.00      2.15 o 
  -2  -1   4     1811.48     1861.28     19.77 o 
  -1  -1   4     1517.61     1429.18     13.52 o 
   0  -1   4     96:1.47    10020.51     81.68 o 
   1  -1   4     1583.:4     1596.23     16.64 o 
   2  -1   4     370:.17     3516.65     33.33 o 
   3  -1   4    11428.63    11218.58     93.34 o 
   4  -1   4    16549.55    16545.64    142.04 o 
   5  -1   4     9790.83     9744.86     87.:0 o 
   6  -1   4      367.97      319.19     10.38 o 
   7  -1   4       49.98       33.74      4.91 o 
   8  -1   4     1070.94     1073.90     18.49 o 
   9  -1   4       45.11       5:.36      7.28 o 
  10  -1   4      106.57      121.80     10.82 o 
  11  -1   4      325.19      319.7:     15.75 o 
  12  -1   4      349.24      391.18     19.4: o 
  13  -1   4      912.68      884.56     51.12 o 
  14  -1   4      186.29      156.47     21.66 o 
  15  -1   4     10:4.37     1050.32     81.75 o 
 -14   0   4      190.65      204.76     24.70 o 
 -13   0   4      111.17      179.:0     19.88 o 
 -12   0   4     1478.84     1456.64     43.52 o 
 -11   0   4      96:.62      947.12     31.47 o 
 -10   0   4      624.85      5:0.86     16.13 o 
  -9   0   4      158.58      164.51      9.65 o 
  -8   0   4      400.:4      398.95     22.40 o 
  -7   0   4     1136.11     10:0.32     31.17 o 
  -6   0   4      824.62      763.81     37.05 o 
  -5   0   4     1079.20     1169.12     49.11 o 
  -4   0   4       92.33      114.66     38.61 o 
  -3   0   4     45:7.55     4742.88     94.57 o 
  -2   0   4      572.53      558.35      8.59 o 
  -1   0   4      193.:3      203.32      3.62 o 
   0   0   4       85.73       95.28      4.43 o 
   1   0   4    11617.74    11517.59     84.30 o 
   2   0   4     9540.0:     9586.07     83.16 o 
   3   0   4     6813.27     6843.16     55.98 o 
   4   0   4     763:.22     7832.98     67.42 o 
   5   0   4      559.27      509.68     11.51 o 
   6   0   4         .5:       -3.30      3.30 o 
   7   0   4      95:.61      957.86     15.19 o 
   8   0   4      164.29      171.59      8.18 o 
   9   0   4      310.97      2:8.47     11.84 o 
  10   0   4     3163.64     2:04.38     46.41 o 
  11   0   4     3262.40     3238.21     59.07 o 
  12   0   4      979.96      982.31     27.67 o 
  13   0   4      109.97      116.76     14.30 o 
  14   0   4      138.1:      144.51     20.52 o 
  15   0   4      100.:4      112.98     37.47 o 
  16   0   4      346.75      353.13     57.34 o 
 -14   1   4       89.29       82.73     17.25 o 
 -13   1   4      146.45      133.45     17.78 o 
 -12   1   4     1284.85     1249.05     40.49 o 
 -11   1   4      334.60      329.64     31.79 o 
 -10   1   4      158.37      158.44     10.16 o 
  -9   1   4      310.22      317.98     12.81 o 
  -8   1   4      785.99      858.64     19.45 o 
  -7   1   4     1570.72     1547.:3     39.16 o 
  -6   1   4      405.73      404.57     27.67 o 
  -5   1   4     3174.60     3215.30     85.37 o 
  -4   1   4     3723.88     3822.93     92.42 o 
  -3   1   4         .69         .26      6.54 o 
  -2   1   4      988.29     1084.75     19.32 o 
  -1   1   4     4299.88     4486.74     41.44 o 
   0   1   4    11682.48    11627.54     92.62 o 
   1   1   4    26351.14    27206.97    223.41 o 
   2   1   4    12103.31    12537.30    100.49 o 
   3   1   4       13.74       12.82      2.83 o 
   4   1   4     1523.:6     1696.80     19.51 o 
   5   1   4     2242.64     2334.14     28.03 o 
   6   1   4     2919.31     2:94.11     41.60 o 
   7   1   4      923.12      982.67     14.97 o 
   8   1   4      100.81       93.21      6.90 o 
   9   1   4     1404.20     1402.81     22.46 o 
  10   1   4     1751.75     1782.51     28.78 o 
  11   1   4     1741.61     1748.91     33.67 o 
  12   1   4     2072.14     1961.15     40.21 o 
  13   1   4      413.59      411.64     21.29 o 
  14   1   4        2.84         .89      9.34 o 
  15   1   4        8.5:        8.52     29.52 o 
  16   1   4      493.11      594.42     66.43 o 
 -14   2   4      514.02      512.89     31.10 o 
 -13   2   4      291.83      259.31     22.:6 o 
 -12   2   4       92.97       88.82     17.5: o 
 -11   2   4       45.45       42.69     11.96 o 
 -10   2   4      345.85      359.82     14.64 o 
  -9   2   4     1368.93     1310.49     26.29 o 
  -8   2   4     2191.68     2274.76     36.2: o 
  -7   2   4      914.97      997.52     26.36 o 
  -6   2   4       71.51       75.56      6.70 o 
  -5   2   4     2194.55     2131.54     45.47 o 
  -4   2   4     1377.89     1252.62     43.92 o 
  -3   2   4      100.37       71.83      5.77 o 
  -2   2   4        2.52       11.93      2.42 o 
  -1   2   4    19778.63    19914.85    205.58 o 
   0   2   4     9456.07     9646.38     77.77 o 
   1   2   4    18626.55    19167.9:    159.28 o 
   2   2   4    25275.40    25647.94    191.54 o 
   3   2   4     5463.55     5546.90     50.99 o 
   4   2   4      758.30      797.66     11.49 o 
   5   2   4        4.85        -.54      2.:6 o 
   6   2   4      210.52      189.:0      7.39 o 
   7   2   4      643.52      636.1:     11.90 o 
   8   2   4     2385.09     2228.19     27.30 o 
   9   2   4     2236.85     2238.44     28.34 o 
  10   2   4      104.39      119.75      8.58 o 
  11   2   4      726.15      746.74     26.36 o 
  12   2   4      796.75      814.56     24.36 o 
  13   2   4      882.58      908.56     26.73 o 
  14   2   4       20.76       18.37     12.66 o 
  15   2   4      117.00       23.28     2:.09 o 
  16   2   4       12.20       -4.54     2:.66 o 
 -14   3   4      341.90      340.75     63.87 o 
 -13   3   4      193.:3      154.19     34.06 o 
 -12   3   4       37.07       44.:2     14.25 o 
 -11   3   4      796.32      869.66     34.68 o 
 -10   3   4       96.73       85.41     15.89 o 
  -9   3   4      100.41       99.76      9.54 o 
  -8   3   4      364.:5      413.02     14.66 o 
  -7   3   4     11:4.89     1220.21     29.91 o 
  -6   3   4       47.18       56.22      6.40 o 
  -5   3   4       15.07       12.58      5.59 o 
  -4   3   4       89.87       75.59      5.13 o 
  -3   3   4    15237.71    15502.96    133.54 o 
  -2   3   4    1622:.87    16042.54    136.36 o 
  -1   3   4     5249.66     5188.94     47.32 o 
   0   3   4     4391.98     4557.75     37.96 o 
   1   3   4     6386.89     6384.17     54.16 o 
   2   3   4     1572.60     1564.45     16.33 o 
   3   3   4     3955.82     4196.79     34.89 o 
   4   3   4       43.15       2:.21      3.50 o 
   5   3   4     1650.16     1701.84     20.16 o 
   6   3   4      349.79      292.06      8.18 o 
   7   3   4     5529.72     5612.29     49.94 o 
   8   3   4     3463.61     3526.47     35.79 o 
   9   3   4      885.02      861.76     15.33 o 
  10   3   4     3137.59     3137.13     38.36 o 
  11   3   4       24.70       16.62      6.75 o 
  12   3   4        7.75       -6.32      6.77 o 
  13   3   4     1985.97     2011.98     48.96 o 
  14   3   4      659.38      654.68     25.85 o 
  15   3   4       77.03       51.10     32.36 o 
  16   3   4       27.96      -10.22     2:.09 o 
 -13   4   4      497.97      543.57     33.72 o 
 -12   4   4      827.43      921.01     39.93 o 
 -11   4   4      2:1.07      288.45     23.68 o 
 -10   4   4     1355.41     1307.53     45.50 o 
  -9   4   4     1330.56     1417.68     39.33 o 
  -8   4   4      538.15      483.48     17.46 o 
  -7   4   4     1871.41     194:.03     41.49 o 
  -6   4   4      117.15      112.41      9.81 o 
  -5   4   4     4367.69     4176.22     62.08 o 
  -4   4   4     2692.73     2628.10     2:.33 o 
  -3   4   4    17281.48    17437.92    150.78 o 
  -2   4   4    13214.25    13309.87    115.59 o 
  -1   4   4     8355.24     8344.90     70.84 o 
   0   4   4       88.43       49.63      3.72 o 
   1   4   4       11.91       16.42      2.:0 o 
   2   4   4       5:.14       73.93      3.94 o 
   3   4   4     2283.1:     2456.59     25.75 o 
   4   4   4      613.26      624.53     11.83 o 
   5   4   4     9946.59    10283.38     91.94 o 
   6   4   4      482.19      393.75     10.75 o 
   7   4   4     1443.:9     1425.:6     20.55 o 
   8   4   4     5505.:6     5519.53     59.20 o 
   9   4   4     4674.26     4573.04     49.60 o 
  10   4   4      117.04      131.69      9.26 o 
  11   4   4       98.16       84.69      9.34 o 
  12   4   4      328.55      319.1:     17.73 o 
  13   4   4      542.30      540.24     21.22 o 
  14   4   4      755.71      795.48     28.55 o 
  15   4   4       96.11       79.39     2:.94 o 
  16   4   4         .40        7.95     2:.66 o 
  17   4   4      338.19      373.57     55.64 o 
 -13   5   4      275.25      274.11     29.09 o 
 -12   5   4      246.63      232.14     33.50 o 
 -11   5   4      323.67      333.56     32.72 o 
 -10   5   4     1390.99     1559.20     61.47 o 
  -9   5   4      182.28      158.43     12.96 o 
  -8   5   4       78.42       51.29     13.96 o 
  -7   5   4      390.36      390.:5     24.52 o 
  -6   5   4      5:1.0:      615.76     16.25 o 
  -5   5   4     5603.73     5779.48     71.76 o 
  -4   5   4      989.51     1067.79     17.78 o 
  -3   5   4      919.14      866.75     14.52 o 
  -2   5   4     9251.54     9161.59     82.61 o 
  -1   5   4     87:5.97     8751.26     88.60 o 
   0   5   4      130.01      144.11      5.97 o 
   1   5   4       72.12       67.65      4.52 o 
   2   5   4      467.74      44:.35      8.11 o 
   3   5   4       58.34       78.64      5.57 o 
   4   5   4     8391.88     8432.48     69.99 o 
   5   5   4     6973.23     7158.32     63.96 o 
   6   5   4        3.15        4.38      3.99 o 
   7   5   4     5590.:5     5638.15     56.31 o 
   8   5   4     2445.93     2416.27     28.90 o 
   9   5   4      2:5.35      315.69     11.46 o 
  10   5   4      507.84      524.67     16.14 o 
  11   5   4     2423.52     2351.81     44.98 o 
  12   5   4      170.66      188.18     13.68 o 
  13   5   4       18.57       22.50      9.18 o 
  14   5   4         .48       -2.12     11.78 o 
  15   5   4       29.04       18.6:     13.43 o 
  16   5   4       43.28      130.01     39.74 o 
  17   5   4      200.:3      238.45     47.12 o 
 -12   6   4      160.1:      147.72     22.88 o 
 -11   6   4        2.16       -5.0:     12.44 o 
 -10   6   4      106.98      136.78     16.76 o 
  -9   6   4       18.69       28.16      9.62 o 
  -8   6   4      452.75      506.10     26.06 o 
  -7   6   4      582.48      585.06     15.80 o 
  -6   6   4     3285.65     3385.74     50.82 o 
  -5   6   4     6479.71     6530.48     79.58 o 
  -4   6   4     2088.73     2144.65     27.79 o 
  -3   6   4     188:.28     194:.65     25.37 o 
  -2   6   4     2267.28     2154.69     29.60 o 
  -1   6   4     172:.35     1841.70     23.96 o 
   0   6   4      5:5.24      590.89     13.12 o 
   1   6   4     1278.66     1279.03     17.57 o 
   2   6   4       81.07      10:.54      6.28 o 
   3   6   4     5593.18     5809.36     51.31 o 
   4   6   4      998.10      906.04     16.03 o 
   5   6   4     2812.98     2844.38     31.09 o 
   6   6   4    11:06.33    11854.:5    101.95 o 
   7   6   4      433.51      426.24     14.96 o 
   8   6   4      383.52      368.99     10.81 o 
   9   6   4      678.51      676.52     15.77 o 
  10   6   4     3966.01     3903.23     52.74 o 
  11   6   4      713.73      712.41     21.37 o 
  12   6   4       41.64       33.25      9.17 o 
  13   6   4       68.64       50.22     10.42 o 
  14   6   4       24.90        7.11     14.09 o 
  15   6   4       99.:2       94.53     19.59 o 
  16   6   4       68.05       81.19     36.34 o 
  17   6   4       87.34       96.52     36.8: o 
 -11   7   4       87.59      103.45     18.78 o 
 -10   7   4      252.33      263.74     24.56 o 
  -9   7   4       61.15       43.27     13.38 o 
  -8   7   4       98.48      10:.99     13.04 o 
  -7   7   4     1069.43     1055.77     24.80 o 
  -6   7   4     378:.65     3811.94     57.60 o 
  -5   7   4     5:83.62     5:06.22     74.8: o 
  -4   7   4     8241.70     8146.18     84.82 o 
  -3   7   4      233.61      241.89      9.32 o 
  -2   7   4      336.38      352.46     12.33 o 
  -1   7   4      222.53      253.33      9.67 o 
   0   7   4     1289.8:     1221.56     20.89 o 
   1   7   4      401.40      403.29     11.55 o 
   2   7   4      700.30      5:4.63     13.48 o 
   3   7   4      754.52      773.29     20.36 o 
   4   7   4     10:7.07     1150.87     23.17 o 
   5   7   4    12589.22    12419.:5    112.95 o 
   6   7   4     1453.:4     1442.65     20.90 o 
   7   7   4       49.91       51.59      5.69 o 
   8   7   4      107.52      137.0:      9.63 o 
   9   7   4      209.23      197.91     10.80 o 
  10   7   4      984.53      984.95     22.94 o 
  11   7   4      557.01      552.85     19.71 o 
  12   7   4      694.88      768.67     24.86 o 
  13   7   4      315.57      243.14     40.03 o 
  14   7   4     1410.:9     1338.05     52.64 o 
  15   7   4      191.27      150.52     20.52 o 
  16   7   4        3.68        6.81     28.95 o 
 -11   8   4        4.61       11.92     28.95 o 
 -10   8   4       23.:8       10.79     28.95 o 
  -9   8   4     1480.11     1516.26     48.58 o 
  -8   8   4      817.17      855.47     24.:0 o 
  -7   8   4      918.66      901.23     29.02 o 
  -6   8   4     1148.98     1137.28     32.48 o 
  -5   8   4      708.52      721.63     21.19 o 
  -4   8   4     2046.41     2108.91     40.45 o 
  -3   8   4     1170.13     1113.47     26.08 o 
  -2   8   4     2071.22     2035.70     29.06 o 
  -1   8   4      200.66      202.78     10.29 o 
   0   8   4     1091.94     1072.91     19.42 o 
   1   8   4     3181.30     3239.39     41.17 o 
   2   8   4     2828.92     2743.39     36.43 o 
   3   8   4     7445.71     7587.06     74.63 o 
   4   8   4     2295.05     2269.63     33.80 o 
   5   8   4      207.01      210.41     10.0: o 
   6   8   4       51.54       53.77      6.62 o 
   7   8   4     3296.89     3375.34     41.08 o 
   8   8   4     3764.13     381:.73     47.94 o 
   9   8   4       15.79       20.88      6.93 o 
  10   8   4      130.38       95.43     10.78 o 
  11   8   4      340.70      265.47     21.96 o 
  12   8   4        1.01       -2.:5     13.32 o 
  13   8   4       58.68       23.50     15.73 o 
  14   8   4       21.31       15.17     15.47 o 
  15   8   4      398.89      44:.78     57.91 o 
  16   8   4      774.76      853.31     76.08 o 
 -10   9   4      476.31      343.:5     53.37 o 
  -9   9   4      965.55     1080.41     78.35 o 
  -8   9   4      91:.62      939.43     47.12 o 
  -7   9   4     2780.30     2904.96     68.66 o 
  -6   9   4      661.61      664.83     37.77 o 
  -5   9   4       33.67       19.12      9.42 o 
  -4   9   4      897.88      897.87     2:.58 o 
  -3   9   4        4.84       -5.:8      5.:8 o 
  -2   9   4       14.20       2:.54      7.41 o 
  -1   9   4      137.38      126.99      9.24 o 
   0   9   4      235.66      23:.57     11.92 o 
   1   9   4     1789.34     1772.30     31.15 o 
   2   9   4     4921.33     48:0.19     58.11 o 
   3   9   4     2215.11     2191.38     38.57 o 
   4   9   4     1330.51     1195.71     24.:8 o 
   5   9   4        5.50       14.04      6.29 o 
   6   9   4      966.50      982.30     23.16 o 
   7   9   4      918.12      933.55     24.22 o 
   8   9   4     2605.46     2657.16     44.38 o 
   9   9   4      173.84      205.64     17.6: o 
  10   9   4      185.85      229.37     18.02 o 
  11   9   4      137.53      128.84     22.99 o 
  12   9   4      280.78      272.26     28.85 o 
  13   9   4      343.40      316.5:     37.47 o 
  14   9   4      149.87      163.49     25.55 o 
  15   9   4     1516.60     1666.31    102.19 o 
  16   9   4      493.48      397.42     61.32 o 
 -10  10   4      188.72      161.81     45.42 o 
  -9  10   4      985.26     1022.50     82.89 o 
  -8  10   4     2675.65     2647.93    130.01 o 
  -7  10   4      929.95      901.21     46.80 o 
  -6  10   4      643.37      704.37     43.43 o 
  -5  10   4       42.72       63.14     15.96 o 
  -4  10   4      266.62      269.32     24.30 o 
  -3  10   4      789.60      729.23     43.:2 o 
  -2  10   4      336.61      374.60     23.78 o 
  -1  10   4     1316.53     1293.87     38.99 o 
   0  10   4     3496.62     3388.02    104.21 o 
   1  10   4     2336.25     2335.61     46.86 o 
   2  10   4      977.53      953.95     28.79 o 
   3  10   4      638.87      724.:0     22.24 o 
   4  10   4     1280.57     1276.37     33.24 o 
   5  10   4      191.65      181.92     12.81 o 
   6  10   4        4.56       -6.75      6.76 o 
   7  10   4       98.80       83.20     10.77 o 
   8  10   4      830.82      922.87     42.35 o 
   9  10   4      551.03      597.66     39.2: o 
  10  10   4      142.53      106.79     17.92 o 
  11  10   4       19.38       25.34     17.59 o 
  12  10   4       83.94       88.40     29.81 o 
  13  10   4      42:.62      435.95     35.59 o 
  14  10   4      820.34      757.48     44.87 o 
  15  10   4      259.94      226.53     48.26 o 
  16  10   4      715.76      790.29     79.48 o 
  -9  11   4      363.86      267.97     52.23 o 
  -8  11   4      696.81      732.95     75.51 o 
  -7  11   4      467.09      408.20     58.48 o 
  -6  11   4      776.37      680.94     44.53 o 
  -5  11   4       91.63      105.99     25.26 o 
  -4  11   4        2.95       -6.96     12.53 o 
  -3  11   4        5.:4       15.10     16.76 o 
  -2  11   4      663.02      683.40     45.51 o 
  -1  11   4     1009.63     1042.62     48.76 o 
   0  11   4     4513.96     4490.51     85.53 o 
   1  11   4       13.96        7.61     10.93 o 
   2  11   4       38.48       32.78     11.:1 o 
   3  11   4      567.51      598.78     28.35 o 
   4  11   4     1843.74     1911.04     49.83 o 
   5  11   4     2009.12     1956.04     50.62 o 
   6  11   4       42.:3       50.40     13.38 o 
   7  11   4        1.63       -1.03     12.70 o 
   8  11   4      287.67      2:2.4:     26.00 o 
   9  11   4      164.24      177.80     2:.62 o 
  10  11   4      144.93      213.52     27.73 o 
  11  11   4        5.09       -4.62     16.35 o 
  12  11   4      933.59      937.99     50.76 o 
  13  11   4     1088.25     1085.05     55.03 o 
  14  11   4      670.95      811.87     77.78 o 
  15  11   4      987.76     1163.86     90.84 o 
  -8  12   4       21.28       -9.08     32.36 o 
  -7  12   4      720.55      741.47     75.51 o 
  -6  12   4      479.37      380.95     59.04 o 
  -5  12   4         .11       12.40     19.66 o 
  -4  12   4      262.11      262.03     27.18 o 
  -3  12   4      429.65      456.63     48.94 o 
  -2  12   4     1757.93     1723.73     73.66 o 
  -1  12   4     1803.84     185:.17     76.28 o 
   0  12   4       74.01       78.34     15.34 o 
   1  12   4       58.92       43.73     16.30 o 
   2  12   4      144.02      156.43     22.42 o 
   3  12   4      170.20      198.45     19.85 o 
   4  12   4     1058.64     1058.29     38.75 o 
   5  12   4     1115.98     1167.52     43.60 o 
   6  12   4       2:.82       25.51     15.36 o 
   7  12   4      121.42      118.42     20.26 o 
   8  12   4       25.56       13.44     14.95 o 
   9  12   4       64.71       66.04     17.69 o 
  10  12   4       26.39       12.40     42.01 o 
  11  12   4      844.51      833.72     49.31 o 
  12  12   4      965.73     1091.54     56.65 o 
  13  12   4      883.60      916.99     52.54 o 
  14  12   4     1075.83     11:8.72     93.68 o 
  15  12   4      755.65      782.91     80.05 o 
  -7  13   4       15.47        2.27     34.63 o 
  -6  13   4        4.07       36.8:     33.50 o 
  -5  13   4        4.45      -13.06     26.68 o 
  -4  13   4      248.88      228.36     47.41 o 
  -3  13   4     1805.82     1672.23     70.1: o 
  -2  13   4      556.65      529.17     37.23 o 
  -1  13   4       82.95       93.33     43.15 o 
   0  13   4     1260.94     1362.94     53.90 o 
   1  13   4     2140.71     2133.05     67.98 o 
   2  13   4       19.36        9.31     15.89 o 
   3  13   4       41.93       26.39     17.75 o 
   4  13   4       62.95       62.65     16.35 o 
   5  13   4      49:.04      489.95     34.10 o 
   6  13   4      264.74      218.24     25.76 o 
   7  13   4       22.27       54.89     18.04 o 
   8  13   4      112.61       96.44     20.72 o 
   9  13   4      169.07      126.98     26.11 o 
  10  13   4      671.18      759.98     49.83 o 
  11  13   4      501.31      506.10     42.99 o 
  12  13   4     1158.68     1234.57     64.15 o 
  13  13   4      624.28      469.52     66.99 o 
  14  13   4      208.54      150.45     49.96 o 
  -5  14   4      786.92      894.19     87.43 o 
  -4  14   4     2012.80     2052.94    126.61 o 
  -3  14   4      151.38      137.86     2:.08 o 
  -2  14   4       36.61       18.9:     18.57 o 
  -1  14   4        2.03      -11.55     15.69 o 
   0  14   4      721.43      618.84     52.17 o 
   1  14   4     1439.:6     1385.77     57.16 o 
   2  14   4     1007.69      96:.91     49.21 o 
   3  14   4      168.76      21:.72     28.29 o 
   4  14   4       16.55      -16.20     22.71 o 
   5  14   4         .97      -15.27     15.27 o 
   6  14   4        3.69        5.59     17.42 o 
   7  14   4      365.17      333.77     31.63 o 
   8  14   4      164.19      143.29     24.75 o 
   9  14   4     1273.01     1266.19     64.98 o 
  10  14   4      678.95      596.79     47.99 o 
  11  14   4     1455.89     1477.36     70.93 o 
  12  14   4      881.73      806.19     82.32 o 
  13  14   4      295.2:      242.42     55.64 o 
  14  14   4       98.79      112.41     45.99 o 
  -4  15   4      100.52       71.54     39.74 o 
  -3  15   4      22:.34      165.78     46.55 o 
  -2  15   4      563.59      437.96     48.82 o 
  -1  15   4       38.73       47.90     21.49 o 
   0  15   4        1.93       -4.5:     17.74 o 
   1  15   4      732.90      755.75     58.19 o 
   2  15   4     1021.87     1022.35     52.11 o 
   3  15   4       55.96       87.:3     29.67 o 
   4  15   4       79.68       83.90     29.81 o 
   5  15   4       27.08       32.82     25.49 o 
   6  15   4      151.29      165.57     33.31 o 
   7  15   4      138.35      146.26     25.50 o 
   8  15   4       31.29       42.43     24.73 o 
   9  15   4     1170.01     1182.56     66.04 o 
  10  15   4     1307.72     1387.21     71.62 o 
  11  15   4     1302.39     1442.62    109.01 o 
  12  15   4      125.78      137.39     48.83 o 
  13  15   4      255.88      272.51     5:.18 o 
  -2  16   4      2:8.6:      260.02     56.21 o 
  -1  16   4      651.3:      550.24     55.17 o 
   0  16   4         .70      -21.92     21.92 o 
   1  16   4       34.97       41.79     21.:4 o 
   2  16   4         .84        7.87     19.38 o 
   3  16   4      363.55      343.35     44.85 o 
   4  16   4      46:.30      503.62     52.94 o 
   5  16   4      131.05      109.39     33.29 o 
   6  16   4     1655.04     1812.43     87.23 o 
   7  16   4      720.52      775.74     61.23 o 
   8  16   4      2:4.93      343.78     43.71 o 
   9  16   4     2289.22     2330.14     96.90 o 
  10  16   4      459.49      446.24     72.0: o 
  11  16   4        6.87       15.90     38.04 o 
   0  17   4      288.43      401.39     67.56 o 
   1  17   4       98.88      109.74     34.99 o 
   2  17   4       44.68       20.57     28.10 o 
   3  17   4       15.58        2.27     21.33 o 
   4  17   4       28.60       37.38     22.22 o 
   5  17   4       2:.22       47.:3     29.26 o 
   6  17   4       84.87       82.79     36.34 o 
   7  17   4     1683.34     1886.60    130.01 o 
   8  17   4     1260.16     1094.03    102.19 o 
   9  17   4      557.51      660.85     83.46 o 
  -5 -15   5      427.69      405.93     68.6: o 
  -4 -15   5        6.33        8.52     36.8: o 
  -3 -15   5      737.94      869.21     91.97 o 
  -2 -15   5      283.74      219.15     57.91 o 
  -1 -15   5      194.17      195.87     57.34 o 
   0 -15   5      524.24      615.43     82.89 o 
  -8 -14   5       12.71       32.93     38.61 o 
  -7 -14   5         .93        9.08     37.47 o 
  -6 -14   5      100.:4       49.39     40.31 o 
  -5 -14   5       20.46       -9.65     33.50 o 
  -4 -14   5       34.8:       20.46     25.14 o 
  -3 -14   5      399.69      383.14     45.63 o 
  -2 -14   5      506.67      452.49     70.97 o 
  -1 -14   5      657.22      696.33     57.77 o 
   0 -14   5      296.04      262.41     41.33 o 
   1 -14   5      2:2.79      188.23     51.38 o 
   2 -14   5      821.08      768.23     71.54 o 
   3 -14   5      281.95      177.70     56.21 o 
 -10 -13   5       76.93      126.04     44.85 o 
  -9 -13   5      184.91      131.72     47.12 o 
  -8 -13   5      359.67      2:4.88     55.64 o 
  -7 -13   5        8.30       21.57     31.79 o 
  -6 -13   5      125.87      122.75     29.05 o 
  -5 -13   5      171.28      203.85     33.66 o 
  -4 -13   5      2:5.21      254.28     39.74 o 
  -3 -13   5      540.68      540.59     46.71 o 
  -2 -13   5      202.55      189.61     27.42 o 
  -1 -13   5       18.12       19.87     24.67 o 
   0 -13   5      193.91      190.:8     57.63 o 
   1 -13   5     3211.87     3286.51    118.02 o 
   2 -13   5     188:.99     179:.05     85.91 o 
   3 -13   5       23.85        4.8:     40.88 o 
   4 -13   5       96.96      103.33     46.55 o 
   5 -13   5      416.86      377.55     66.43 o 
 -11 -12   5      108.40       77.21     39.74 o 
 -10 -12   5       2:.02       19.2:     31.23 o 
  -9 -12   5      138.73      191.33     46.55 o 
  -8 -12   5      147.62      127.74     43.72 o 
  -7 -12   5      135.61      160.15     28.78 o 
  -6 -12   5      522.15      514.33     61.32 o 
  -5 -12   5      614.69      613.11     45.:8 o 
  -4 -12   5      517.87      433.17     41.43 o 
  -3 -12   5      581.35      624.85     72.67 o 
  -2 -12   5      917.47      945.35     46.37 o 
  -1 -12   5      747.83      762.71     42.46 o 
   0 -12   5      546.68      5:3.41     49.74 o 
   1 -12   5      512.34      528.22     78.35 o 
   2 -12   5      821.20      815.:3     69.26 o 
   3 -12   5       81.47       77.71     28.83 o 
   4 -12   5       78.11       96.48     2:.84 o 
   5 -12   5      618.97      698.21     57.39 o 
   6 -12   5      683.63      630.76     80.62 o 
   7 -12   5      149.93      121.50     49.39 o 
 -12 -11   5        5.72       2:.09     31.23 o 
 -11 -11   5         .22        6.81     31.79 o 
 -10 -11   5      117.51      114.68     38.04 o 
  -9 -11   5        1.0:       22.67     17.43 o 
  -8 -11   5        9.39       -5.20     17.59 o 
  -7 -11   5      286.14      2:8.2:     32.00 o 
  -6 -11   5      566.42      592.15     42.25 o 
  -5 -11   5      780.14      784.10     48.26 o 
  -4 -11   5      672.49      691.27     45.34 o 
  -3 -11   5      414.55      426.66     32.18 o 
  -2 -11   5     1622.86     1684.25     58.51 o 
  -1 -11   5     2753.:9     2769.53     78.23 o 
   0 -11   5      666.84      772.89     41.35 o 
   1 -11   5        5.85         .82     20.43 o 
   2 -11   5      168.89      209.00     33.52 o 
   3 -11   5         .07       -3.28     16.23 o 
   4 -11   5      2:7.76      380.67     34.55 o 
   5 -11   5      644.5:      635.57     51.71 o 
   6 -11   5     1019.22      943.23     67.28 o 
   7 -11   5     1358.50     1633.38    116.95 o 
   8 -11   5      496.75      581.93     79.48 o 
 -12 -10   5      717.67      795.97     73.81 o 
 -11 -10   5       77.41       34.06     31.79 o 
 -10 -10   5        2.55      -10.14     21.86 o 
  -9 -10   5       97.67       90.29     20.26 o 
  -8 -10   5      617.71      633.84     39.15 o 
  -7 -10   5      357.69      367.96     32.41 o 
  -6 -10   5      624.7:      618.85     40.0: o 
  -5 -10   5      101.77      115.21     25.83 o 
  -4 -10   5       90.19      107.58     32.08 o 
  -3 -10   5      941.16      946.68     41.55 o 
  -2 -10   5     2:40.65     2:17.87     77.98 o 
  -1 -10   5     2170.05     2377.36     68.28 o 
   0 -10   5      611.83      630.98     36.05 o 
   1 -10   5      313.25      361.73     26.43 o 
   2 -10   5     1222.66     1133.58     49.45 o 
   3 -10   5      461.12      414.34     64.66 o 
   4 -10   5      102.58       88.37     21.31 o 
   5 -10   5      195.35      193.16     32.82 o 
   6 -10   5     1025.43     1064.87    148.75 o 
   7 -10   5     2269.16     22:6.35     94.74 o 
   8 -10   5     1287.31     1264.35    102.76 o 
   9 -10   5      103.11       27.25     36.8: o 
 -13  -9   5      202.80      193.60     42.01 o 
 -12  -9   5      316.33      402.:9     55.64 o 
 -11  -9   5        7.24        9.65     26.12 o 
 -10  -9   5       61.02       81.1:     16.76 o 
  -9  -9   5      267.47      279.03     55.07 o 
  -8  -9   5      630.28      614.54     36.13 o 
  -7  -9   5      322.34      281.16     26.32 o 
  -6  -9   5      101.16       98.35     25.55 o 
  -5  -9   5      581.29      636.73     62.17 o 
  -4  -9   5     42:9.13     4135.02    10:.51 o 
  -3  -9   5      409.15      389.43     27.33 o 
  -2  -9   5      403.76      453.45     29.25 o 
  -1  -9   5      296.02      245.43     31.62 o 
   0  -9   5       48.97       65.63     13.99 o 
   1  -9   5      202.27      211.92     19.75 o 
   2  -9   5      754.:1      790.41     41.87 o 
   3  -9   5     1160.87     1172.44     54.72 o 
   4  -9   5     1847.65     1775.57     5:.42 o 
   5  -9   5     1077.26     1152.14     58.66 o 
   6  -9   5      690.45      772.12    102.19 o 
   7  -9   5     1004.39      993.98     59.16 o 
   8  -9   5      989.02     1157.01    158.12 o 
   9  -9   5         .78       -6.25     31.23 o 
  10  -9   5         .26      -14.19     35.77 o 
 -13  -8   5        2.70        -.59     15.50 o 
 -12  -8   5       2:.41       24.58     16.20 o 
 -11  -8   5       11.80       26.80     14.60 o 
 -10  -8   5      318.06      335.00     15.95 o 
  -9  -8   5      511.92      526.71     23.55 o 
  -8  -8   5      48:.81      486.13     18.47 o 
  -7  -8   5      497.77      489.60     23.:2 o 
  -6  -8   5     1119.04     1121.09     44.81 o 
  -5  -8   5     2465.53     2538.7:     54.08 o 
  -4  -8   5     1604.10     1562.59     37.83 o 
  -3  -8   5      404.51      455.31     31.34 o 
  -2  -8   5     1041.17     1090.08     37.78 o 
  -1  -8   5       72.74       54.42     10.1: o 
   0  -8   5      47:.92      483.07     25.11 o 
   1  -8   5       63.07       85.39     14.22 o 
   2  -8   5     1579.38     1542.14     44.46 o 
   3  -8   5     1833.64     1884.95     50.20 o 
   4  -8   5     3491.03     3551.67    11:.28 o 
   5  -8   5     1295.11     1492.49     53.20 o 
   6  -8   5      515.36      544.52     34.81 o 
   7  -8   5      405.:7      433.43     39.93 o 
   8  -8   5       75.06      123.71     27.26 o 
   9  -8   5        3.28        7.71     20.44 o 
  10  -8   5       14.53        3.97     35.1: o 
  11  -8   5      280.98      235.04     54.50 o 
 -14  -7   5       64.91       36.98     21.41 o 
 -13  -7   5      114.51       97.:4     21.74 o 
 -12  -7   5      581.84      620.45     2:.99 o 
 -11  -7   5      312.83      347.45     24.53 o 
 -10  -7   5      973.93      927.81     29.63 o 
  -9  -7   5       27.48       15.56      5.64 o 
  -8  -7   5       89.91       93.75      8.23 o 
  -7  -7   5     1842.77     1726.94     32.40 o 
  -6  -7   5     2896.73     2870.68     49.22 o 
  -5  -7   5      750.65      701.82     21.68 o 
  -4  -7   5     4414.09     4421.61     67.04 o 
  -3  -7   5     4382.65     44:0.37     57.71 o 
  -2  -7   5     2:25.62     2968.58     52.29 o 
  -1  -7   5     1350.99     1373.:0     28.03 o 
   0  -7   5       52.75       66.80      9.04 o 
   1  -7   5      497.02      474.79     19.89 o 
   2  -7   5     2086.50     2165.08     45.69 o 
   3  -7   5     5410.66     5403.70     85.22 o 
   4  -7   5     2668.27     2640.74     53.61 o 
   5  -7   5     173:.65     1673.51     61.32 o 
   6  -7   5      466.38      483.18     31.43 o 
   7  -7   5       27.02       35.3:     18.28 o 
   8  -7   5       13.13       41.76     19.51 o 
   9  -7   5       52.44       32.76     21.34 o 
  10  -7   5        8.93        8.39     19.0: o 
  11  -7   5      24:.81      203.82     49.96 o 
  12  -7   5       34.95       31.79     39.17 o 
 -14  -6   5       90.56       50.23     19.96 o 
 -13  -6   5       11.82       19.87     16.80 o 
 -12  -6   5      566.97      5:3.87     28.74 o 
 -11  -6   5      730.:6      732.65     45.29 o 
 -10  -6   5      190.:3      181.83     14.29 o 
  -9  -6   5       27.57       14.47      8.00 o 
  -8  -6   5     3129.56     3163.54     41.25 o 
  -7  -6   5     2582.23     2495.13     35.51 o 
  -6  -6   5       65.42       82.99      8.58 o 
  -5  -6   5      955.79     1030.22     22.44 o 
  -4  -6   5     2715.37     2748.:2     38.38 o 
  -3  -6   5      131.05      118.43      7.89 o 
  -2  -6   5      698.42      688.68     16.35 o 
  -1  -6   5      962.61      96:.66     18.59 o 
   0  -6   5     4978.03     5013.51     54.69 o 
   1  -6   5     2:85.27     3130.75     39.63 o 
   2  -6   5      194.94      209.21     14.83 o 
   3  -6   5     1429.62     1442.95     39.64 o 
   4  -6   5     3429.59     3501.53     55.57 o 
   5  -6   5     3261.62     3100.26     52.17 o 
   6  -6   5      453.96      453.07     25.15 o 
   7  -6   5        8.92       14.05     11.21 o 
   8  -6   5      659.75      659.47     35.15 o 
   9  -6   5         .00       18.62     17.9: o 
  10  -6   5      418.66      419.63     39.45 o 
  11  -6   5      927.33      879.98     53.50 o 
  12  -6   5      198.21      183.38     48.83 o 
  13  -6   5       89.73       85.16     43.72 o 
 -14  -5   5       15.01       33.01     17.6: o 
 -13  -5   5      203.60      213.04     52.23 o 
 -12  -5   5       66.07       67.07     23.28 o 
 -11  -5   5       53.72       72.87     14.54 o 
 -10  -5   5      130.32      109.40     11.23 o 
  -9  -5   5     45:9.59     4464.24     65.25 o 
  -8  -5   5      346.57      349.20     15.37 o 
  -7  -5   5     2:40.41     2:02.:3     38.02 o 
  -6  -5   5     2122.54     2117.96     2:.58 o 
  -5  -5   5         .16        3.58      4.06 o 
  -4  -5   5     1081.11     1019.73     21.57 o 
  -3  -5   5       65.56       70.58      5.65 o 
  -2  -5   5      712.55      723.82     15.35 o 
  -1  -5   5     2100.21     2064.06     25.98 o 
   0  -5   5    12682.64    12861.98    10:.81 o 
   1  -5   5    12314.18    12296.66    128.88 o 
   2  -5   5     3696.02     3765.06     53.50 o 
   3  -5   5     3612.26     356:.83     48.82 o 
   4  -5   5      191.80      232.23     15.72 o 
   5  -5   5      850.17      791.:7     22.54 o 
   6  -5   5      106.19       93.98     14.06 o 
   7  -5   5     1173.98     11:8.6:     32.87 o 
   8  -5   5         .26       -3.77     10.69 o 
   9  -5   5       24.81       43.:4     14.90 o 
  10  -5   5      322.74      2:2.55     32.40 o 
  11  -5   5      782.74      778.69     51.38 o 
  12  -5   5     1317.92     1275.71     94.24 o 
  13  -5   5       35.0:      -17.03     31.23 o 
 -14  -4   5      275.14      312.59     26.40 o 
 -13  -4   5       48.58       54.30     15.82 o 
 -12  -4   5      244.19      226.79     21.74 o 
 -11  -4   5      587.88      554.44     28.85 o 
 -10  -4   5      674.94      705.59     20.93 o 
  -9  -4   5      790.47      796.18     20.62 o 
  -8  -4   5      883.67      905.19     22.39 o 
  -7  -4   5     5113.31     5043.39     67.90 o 
  -6  -4   5     1567.57     1487.66     20.86 o 
  -5  -4   5      399.19      401.96      9.91 o 
  -4  -4   5     2904.31     2800.44     31.41 o 
  -3  -4   5     1314.56     1286.25     17.31 o 
  -2  -4   5      336.28      2:9.49      8.13 o 
  -1  -4   5     1174.56     1075.05     16.47 o 
   0  -4   5     6711.82     6922.26     68.63 o 
   1  -4   5     7716.26     7727.30     78.41 o 
   2  -4   5     7247.20     722:.92     66.89 o 
   3  -4   5      737.53      835.56     19.05 o 
   4  -4   5      316.92      349.62     11.96 o 
   5  -4   5     1051.05     1083.93     19.52 o 
   6  -4   5     1274.48     1333.68     23.:9 o 
   7  -4   5      780.94      747.:3     19.9: o 
   8  -4   5      836.42      871.41     26.53 o 
   9  -4   5       64.45       58.76     14.00 o 
  10  -4   5      129.21      11:.64     18.04 o 
  11  -4   5      743.43      676.68     34.45 o 
  12  -4   5      641.42      594.82     42.25 o 
  13  -4   5      218.91      144.21     42.01 o 
  14  -4   5      330.46      324.75     56.21 o 
 -14  -3   5       69.57       63.12     28.10 o 
 -13  -3   5        1.66        6.92     12.68 o 
 -12  -3   5      647.98      5:3.36     45.99 o 
 -11  -3   5     2049.98     2097.94     53.97 o 
 -10  -3   5     1779.37     1756.97     32.92 o 
  -9  -3   5     1409.73     1404.92     26.39 o 
  -8  -3   5     1598.89     1651.84     28.42 o 
  -7  -3   5      112.80      11:.09     10.79 o 
  -6  -3   5     1917.92     1889.30     28.27 o 
  -5  -3   5      280.78      288.36      8.25 o 
  -4  -3   5     1829.59     1733.85     21.84 o 
  -3  -3   5     5121.17     4913.29     41.93 o 
  -2  -3   5    13665.75    13946.91    113.79 o 
  -1  -3   5     2528.7:     2635.62     31.09 o 
   0  -3   5     2:63.94     2739.93     2:.07 o 
   1  -3   5     5909.89     5777.35     63.76 o 
   2  -3   5      667.18      757.10     13.66 o 
   3  -3   5      227.38      235.55      7.91 o 
   4  -3   5     1785.20     1787.28     24.41 o 
   5  -3   5       69.86       68.27      6.12 o 
   6  -3   5     1986.24     192:.62     27.59 o 
   7  -3   5      108.34      10:.22      8.50 o 
   8  -3   5      546.67      559.35     17.54 o 
   9  -3   5     2488.31     2512.83     61.77 o 
  10  -3   5        1.71       -6.11     10.48 o 
  11  -3   5         .94        4.79     10.01 o 
  12  -3   5      392.83      375.94     45.92 o 
  13  -3   5     3220.76     3305.01    122.35 o 
  14  -3   5     1085.49      993.54     84.59 o 
  15  -3   5       31.66       47.69     36.34 o 
 -14  -2   5      159.85      153.04     40.31 o 
 -13  -2   5      438.67      408.:6     40.31 o 
 -12  -2   5      826.12      849.00     32.05 o 
 -11  -2   5     2:55.91     2:56.30     75.79 o 
 -10  -2   5     1454.98     1456.22     31.10 o 
  -9  -2   5      886.04      908.87     19.55 o 
  -8  -2   5         .90        3.80      4.42 o 
  -7  -2   5      22:.34      229.06      8.40 o 
  -6  -2   5       12.10       12.70      4.33 o 
  -5  -2   5       84.91      103.47      5.:9 o 
  -4  -2   5       68.29       40.34      2.:3 o 
  -3  -2   5     7997.36     7842.65     73.34 o 
  -2  -2   5    12899.59    12997.65     99.98 o 
  -1  -2   5    22578.46    23193.49    174.:2 o 
   0  -2   5     4956.46     5139.06     51.66 o 
   1  -2   5     1296.22     1312.14     18.11 o 
   2  -2   5     1591.35     1979.44     28.31 o 
   3  -2   5      680.94      657.34     13.24 o 
   4  -2   5      439.42      479.32     10.68 o 
   5  -2   5        6.94        4.86      4.18 o 
   6  -2   5       53.18       44.32      5.49 o 
   7  -2   5     1604.75     171:.69     27.16 o 
   8  -2   5     3499.30     3548.27     45.90 o 
   9  -2   5     3369.75     3414.26     66.65 o 
  10  -2   5      114.86      118.40     11.68 o 
  11  -2   5       57.99       63.08     15.29 o 
  12  -2   5      270.35      266.57     22.53 o 
  13  -2   5      427.72      427.20     32.31 o 
  14  -2   5      987.24     1014.55     81.75 o 
  15  -2   5      672.38      705.13     74.94 o 
 -14  -1   5      617.82      620.64     32.08 o 
 -13  -1   5      339.15      314.72     22.15 o 
 -12  -1   5      597.13      613.56     26.59 o 
 -11  -1   5     2430.65     2373.9:     55.36 o 
 -10  -1   5      782.41      796.22     20.38 o 
  -9  -1   5      328.37      311.39     11.41 o 
  -8  -1   5       33.01       23.:8      4.53 o 
  -7  -1   5      630.98      575.39     28.10 o 
  -6  -1   5     4997.75     4637.21     97.77 o 
  -5  -1   5     3557.26     3517.18     53.56 o 
  -4  -1   5     2485.06     23:2.62     31.29 o 
  -3  -1   5     97:1.07    10095.52     97.16 o 
  -2  -1   5     5341.59     5205.15     49.44 o 
  -1  -1   5      159.56      121.82      4.29 o 
   0  -1   5     1005.40     1055.58     13.38 o 
   1  -1   5     5277.98     5371.28     47.77 o 
   2  -1   5     5040.35     5329.45     45.82 o 
   3  -1   5      163.13      171.48      6.44 o 
   4  -1   5       21.03        8.06      3.62 o 
   5  -1   5     4695.23     4691.02     45.65 o 
   6  -1   5      951.53      916.41     15.64 o 
   7  -1   5        3.23       -2.56      4.45 o 
   8  -1   5       25.20       25.26      5.23 o 
   9  -1   5     2182.88     2253.91     36.57 o 
  10  -1   5     3160.74     2:89.13     49.13 o 
  11  -1   5     1488.19     1460.39     32.22 o 
  12  -1   5      43:.72      395.12     47.69 o 
  13  -1   5       85.40       94.89     25.55 o 
  14  -1   5      387.47      343.37     53.65 o 
  15  -1   5         .08      -19.2:     2:.09 o 
 -14   0   5      518.87      513.83     40.03 o 
 -13   0   5     1259.01     1302.73     63.02 o 
 -12   0   5      648.88      743.71     43.15 o 
 -11   0   5       20.97       13.26     16.75 o 
 -10   0   5      327.02      277.78     12.19 o 
  -9   0   5       40.86       39.55      5.64 o 
  -8   0   5        8.57        8.52      5.11 o 
  -7   0   5     1033.48     1025.90     71.54 o 
  -6   0   5     5026.07     4982.47    180.54 o 
  -5   0   5    10785.19    10512.20    277.34 o 
  -4   0   5     4448.93     4425.02    104.99 o 
  -3   0   5     3843.94     3688.96     5:.01 o 
  -2   0   5     4374.35     4439.57     41.79 o 
  -1   0   5       99.82       93.77      3.54 o 
   0   0   5     1481.97     1360.63     14.89 o 
   1   0   5       88.58       72.6:      4.16 o 
   2   0   5      419.48      47:.36      8.31 o 
   3   0   5      145.0:      188.:6      6.92 o 
   4   0   5     3252.25     3311.24     39.7: o 
   5   0   5     2716.38     2657.43     2:.64 o 
   6   0   5     3180.29     3119.27     35.25 o 
   7   0   5      404.46      422.03     10.:5 o 
   8   0   5      788.57      781.95     16.33 o 
   9   0   5      383.51      429.61     17.68 o 
  10   0   5     4263.04     4206.10     61.19 o 
  11   0   5     1589.69     1577.25     32.83 o 
  12   0   5      875.17      876.54     2:.66 o 
  13   0   5        8.38        8.97     14.17 o 
  14   0   5       80.38      108.22     15.78 o 
  15   0   5      23:.33      294.09     48.83 o 
  16   0   5        2.01      -17.03     2:.09 o 
 -14   1   5     1429.64     1415.33     37.68 o 
 -13   1   5     1936.25     1948.31     53.94 o 
 -12   1   5       88.45       86.77     13.01 o 
 -11   1   5      102.10       99.30     12.24 o 
 -10   1   5       26.68       15.23      6.23 o 
  -9   1   5      140.87      139.11      9.07 o 
  -8   1   5       72.12       72.1:     10.50 o 
  -7   1   5      805.75      945.28     68.13 o 
  -6   1   5     2766.:3     2640.55    116.39 o 
  -5   1   5    13392.87    13037.96    2:9.6: o 
  -4   1   5     5215.3:     4959.03    137.39 o 
  -3   1   5      23:.01      2:9.23     20.25 o 
  -2   1   5     1323.01     1296.95     22.55 o 
  -1   1   5       20.2:       27.78      2.66 o 
   0   1   5     1413.87     1407.93     14.80 o 
   1   1   5       63.52       52.92      3.73 o 
   2   1   5        5.60        3.98      2.54 o 
   3   1   5     1721.33     1769.59     22.91 o 
   4   1   5        9.87        2.47      2.92 o 
   5   1   5     1406.45     1388.41     19.32 o 
   6   1   5     8678.09     8914.28    105.19 o 
   7   1   5     1921.18     1872.88     24.88 o 
   8   1   5     1899.31     1857.29     23.64 o 
   9   1   5      591.62      646.95     15.42 o 
  10   1   5      276.02      279.42     13.06 o 
  11   1   5     177:.80     1768.28     34.62 o 
  12   1   5      821.25      815.93     25.68 o 
  13   1   5      380.58      406.88     31.39 o 
  14   1   5       41.81       32.67     15.99 o 
  15   1   5       90.61       47.12     32.36 o 
  16   1   5      438.00      513.80     64.72 o 
 -14   2   5      432.21      420.31     27.44 o 
 -13   2   5       92.78       89.12     15.42 o 
 -12   2   5      459.79      445.93     24.17 o 
 -11   2   5      259.37      255.01     18.99 o 
 -10   2   5      588.71      584.38     23.82 o 
  -9   2   5     2022.37     1976.79     39.09 o 
  -8   2   5     1988.64     1971.57     61.06 o 
  -7   2   5      899.57      954.66     34.32 o 
  -6   2   5     2920.14     2763.18    11:.93 o 
  -5   2   5     5824.84     5879.99    137.15 o 
  -4   2   5        2.03         .65     18.74 o 
  -3   2   5      522.19      694.47     2:.38 o 
  -2   2   5      388.95      322.73      6.65 o 
  -1   2   5     3514.23     3803.95     36.86 o 
   0   2   5      643.31      678.15      9.11 o 
   1   2   5     2243.34     2291.4:     22.66 o 
   2   2   5     401:.55     3955.59     32.72 o 
   3   2   5     89:6.5:     9434.54     78.95 o 
   4   2   5     1618.45     1821.61     18.92 o 
   5   2   5        7.65        -.37      4.52 o 
   6   2   5     1301.27     1242.92     18.4: o 
   7   2   5     3200.51     2:74.61     35.0: o 
   8   2   5     2070.31     2057.24     24.98 o 
   9   2   5     1821.19     1857.16     29.00 o 
  10   2   5     2712.32     2663.13     40.13 o 
  11   2   5      314.54      299.32     15.33 o 
  12   2   5       45.39       50.39     10.15 o 
  13   2   5       21.44       12.89     11.23 o 
  14   2   5      11:.51      124.84     20.36 o 
  15   2   5       62.26       68.68     17.88 o 
  16   2   5      93:.78      876.02     76.08 o 
 -13   3   5       88.:7       86.42     16.26 o 
 -12   3   5      265.83      177.61     20.44 o 
 -11   3   5         .27      -10.01     10.01 o 
 -10   3   5      49:.19      509.91     28.10 o 
  -9   3   5     3172.49     2:94.43     48.94 o 
  -8   3   5     5800.30     5690.33     88.42 o 
  -7   3   5     1738.80     1703.14     33.83 o 
  -6   3   5       10.66        9.86      4.68 o 
  -5   3   5       29.94       31.19      5.11 o 
  -4   3   5     6613.68     6696.06     82.77 o 
  -3   3   5     1317.49     1294.05     25.16 o 
  -2   3   5      520.03      527.23      8.68 o 
  -1   3   5      987.82     101:.52     13.71 o 
   0   3   5      457.05      498.67      8.23 o 
   1   3   5     3948.09     398:.31     34.47 o 
   2   3   5     8364.27     8245.84     73.0: o 
   3   3   5       84.21       59.25      4.05 o 
   4   3   5     1772.67     1914.09     27.87 o 
   5   3   5      610.33      653.4:     11.75 o 
   6   3   5     5565.96     5584.57     49.49 o 
   7   3   5     6235.59     5:87.83     56.52 o 
   8   3   5     3951.49     3894.28     42.22 o 
   9   3   5     1734.85     1690.51     22.93 o 
  10   3   5      346.41      364.89     12.44 o 
  11   3   5      395.94      407.36     14.57 o 
  12   3   5       83.21       75.79      9.4: o 
  13   3   5       54.12       55.47     10.0: o 
  14   3   5      284.7:      327.17     52.23 o 
  15   3   5      397.:7      472.50     33.21 o 
  16   3   5     1039.11     1167.27     85.16 o 
 -13   4   5      295.9:      293.41     38.04 o 
 -12   4   5      298.57      282.99     24.:3 o 
 -11   4   5       67.53       39.05     13.23 o 
 -10   4   5       52.86       47.94     15.33 o 
  -9   4   5     1676.96     1801.35     35.47 o 
  -8   4   5     4772.91     4747.58     98.79 o 
  -7   4   5     1314.44     1215.5:     31.43 o 
  -6   4   5      5:1.21      582.16     16.38 o 
  -5   4   5      646.79      631.97     17.26 o 
  -4   4   5      276.41      299.61     13.14 o 
  -3   4   5      113.51      133.57      5.42 o 
  -2   4   5     1072.21     1088.96     14.85 o 
  -1   4   5       40.47       33.45      3.46 o 
   0   4   5      258.65      316.69      8.68 o 
   1   4   5     2376.86     2574.47     25.94 o 
   2   4   5     4259.52     4544.25     41.45 o 
   3   4   5      389.37      2:0.72      7.77 o 
   4   4   5     8423.99     8224.60     67.71 o 
   5   4   5      505.99      419.08      9.39 o 
   6   4   5       41.39       29.15      4.27 o 
   7   4   5     5153.71     5274.85     53.36 o 
   8   4   5     184:.76     1721.27     23.20 o 
   9   4   5      320.48      319.35     11.66 o 
  10   4   5         .13       -5.43      6.15 o 
  11   4   5       85.70       69.85     11.85 o 
  12   4   5      132.96      132.91     13.63 o 
  13   4   5      865.99      905.54     27.48 o 
  14   4   5     1978.00     1892.81     64.09 o 
  15   4   5     1866.17     1893.69    188.77 o 
  16   4   5      515.38      523.45     63.59 o 
  17   4   5      318.41      375.84     62.45 o 
 -12   5   5      555.95      559.32     33.31 o 
 -11   5   5     1861.02     1882.53     58.61 o 
 -10   5   5     2364.8:     2395.67     70.61 o 
  -9   5   5      50:.81      543.73     23.88 o 
  -8   5   5       44.:3       35.73      9.97 o 
  -7   5   5      553.38      644.34     23.73 o 
  -6   5   5      904.38      967.27     28.60 o 
  -5   5   5      579.71      589.33     13.05 o 
  -4   5   5      297.12      265.59     10.:9 o 
  -3   5   5     3204.38     3204.93     34.46 o 
  -2   5   5       84.60       78.4:      5.04 o 
  -1   5   5     8081.73     8046.80     73.29 o 
   0   5   5     1217.1:     10:6.94     15.05 o 
   1   5   5        2.25        2.27      2.82 o 
   2   5   5       21.15       17.17      3.39 o 
   3   5   5     2540.6:     24:7.75     32.82 o 
   4   5   5     1420.57     1323.55     17.12 o 
   5   5   5     8877.33     88:7.5:     82.16 o 
   6   5   5     2:75.68     2830.45     33.17 o 
   7   5   5      227.99      216.06      9.3: o 
   8   5   5       27.78       29.87      5.65 o 
   9   5   5      85:.56      862.00     18.6: o 
  10   5   5       56.97       54.28      8.37 o 
  11   5   5      97:.47      948.47     27.68 o 
  12   5   5     1319.83     1285.12     37.05 o 
  13   5   5      472.99      49:.02     23.:3 o 
  14   5   5     2018.90     1984.04     74.37 o 
  15   5   5     1571.48     1633.58     59.32 o 
  16   5   5      721.82      711.38     70.3: o 
  17   5   5       32.77       36.8:     35.1: o 
 -12   6   5      461.78      468.08     33.92 o 
 -11   6   5     1095.21     1230.39     48.77 o 
 -10   6   5      941.28      86:.96     33.32 o 
  -9   6   5        1.32       13.85     10.45 o 
  -8   6   5      761.84      811.14     29.50 o 
  -7   6   5     1143.19     1238.21     59.01 o 
  -6   6   5       52.83       73.45      7.93 o 
  -5   6   5      673.72      641.71     15.14 o 
  -4   6   5      511.38      532.00     13.86 o 
  -3   6   5      335.86      2:5.9:      9.5: o 
  -2   6   5     43:5.69     4358.77     44.94 o 
  -1   6   5     2255.81     2290.77     27.61 o 
   0   6   5     1489.75     1597.21     21.52 o 
   1   6   5      219.75      167.21      6.86 o 
   2   6   5     1030.86     1025.39     15.31 o 
   3   6   5       23.39       45.69      3.81 o 
   4   6   5     7758.97     7797.35     66.50 o 
   5   6   5    22:57.90    23604.90    201.93 o 
   6   6   5      820.71      803.31     15.89 o 
   7   6   5     2540.45     2556.96     32.30 o 
   8   6   5       12.34       11.35      5.24 o 
   9   6   5      196.87      187.85     10.15 o 
  10   6   5       65.92       66.79      9.19 o 
  11   6   5      409.86      441.53     21.43 o 
  12   6   5     2254.44     2138.89     42.:1 o 
  13   6   5     2234.08     2059.81     67.98 o 
  14   6   5     1300.53     11:6.15     50.88 o 
  15   6   5      193.36      166.36     29.52 o 
  16   6   5      215.32      187.35     44.28 o 
  17   6   5      212.80      166.35     44.85 o 
 -11   7   5      426.88      442.77     34.35 o 
 -10   7   5      299.8:      291.02     23.75 o 
  -9   7   5      660.03      690.43     2:.66 o 
  -8   7   5       89.38       79.65     11.98 o 
  -7   7   5       29.29       39.02      9.57 o 
  -6   7   5      574.71      515.60     14.71 o 
  -5   7   5        7.27        6.14      6.69 o 
  -4   7   5      333.84      364.16     12.96 o 
  -3   7   5      888.30      875.46     18.99 o 
  -2   7   5     100:.01      88:.45     16.67 o 
  -1   7   5      815.:1      86:.22     16.32 o 
   0   7   5     5589.85     5480.:7     59.12 o 
   1   7   5     1084.64      967.96     16.82 o 
   2   7   5     3241.43     3197.79     34.59 o 
   3   7   5     5069.96     5114.55     55.93 o 
   4   7   5     2919.56     2898.27     32.98 o 
   5   7   5       19.34       23.61      5.50 o 
   6   7   5     2565.53     2539.94     2:.01 o 
   7   7   5     3748.41     3592.16     39.41 o 
   8   7   5      810.16      738.64     16.61 o 
   9   7   5     11:0.29     1197.72     26.77 o 
  10   7   5     21:0.55     2145.00     38.74 o 
  11   7   5     1802.55     179:.11     36.12 o 
  12   7   5     2121.84     2136.45     56.18 o 
  13   7   5     1865.50     1771.77     63.37 o 
  14   7   5        5.58        8.26     14.69 o 
  15   7   5       85.35       57.93     18.69 o 
  16   7   5      328.74      23:.15     46.55 o 
  17   7   5      203.52      187.35     45.99 o 
 -10   8   5     10:5.34     1161.8:     49.99 o 
  -9   8   5      343.13      359.49     39.98 o 
  -8   8   5       34.10       28.72     13.17 o 
  -7   8   5      419.83      395.82     16.99 o 
  -6   8   5       16.52         .70      6.97 o 
  -5   8   5      10:.09      115.87     11.13 o 
  -4   8   5     177:.01     1788.73     32.57 o 
  -3   8   5     192:.13     1905.93     31.82 o 
  -2   8   5       11.73        7.72      5.27 o 
  -1   8   5       68.84       65.54      6.49 o 
   0   8   5      201.62      247.08     14.92 o 
   1   8   5     4223.38     4193.18     46.66 o 
   2   8   5     89:7.95     8725.39     79.35 o 
   3   8   5     47:6.64     4730.6:     54.62 o 
   4   8   5     1605.47     1679.17     24.:1 o 
   5   8   5       51.11       33.44      6.22 o 
   6   8   5     2484.03     2464.9:     2:.38 o 
   7   8   5      324.53      299.88     11.76 o 
   8   8   5     1662.38     1733.47     26.40 o 
   9   8   5      796.63      772.48     19.99 o 
  10   8   5     2198.67     2114.57     43.95 o 
  11   8   5     6854.94     6608.68    109.40 o 
  12   8   5     2665.71     2626.46     80.8: o 
  13   8   5      263.26      236.18     27.00 o 
  14   8   5        1.31        6.25     15.75 o 
  15   8   5       86.:4       55.07     34.06 o 
  16   8   5        8.64      -23.85     28.95 o 
  17   8   5       21.70        2.84     32.36 o 
 -10   9   5      171.48      23:.72     44.85 o 
  -9   9   5      395.75      433.18     56.21 o 
  -8   9   5      266.66      22:.58     26.92 o 
  -7   9   5         .28        3.32      9.82 o 
  -6   9   5       92.41       80.68     12.97 o 
  -5   9   5       44.63       43.51     10.24 o 
  -4   9   5     1580.:8     1579.55     40.25 o 
  -3   9   5      677.26      711.33     21.86 o 
  -2   9   5      747.51      770.94     20.64 o 
  -1   9   5        5.79       14.42      6.58 o 
   0   9   5      682.38      666.47     21.97 o 
   1   9   5     7943.27     7932.03     79.57 o 
   2   9   5     2940.49     2973.29     37.57 o 
   3   9   5      570.05      550.01     15.80 o 
   4   9   5      23:.65      234.59     11.70 o 
   5   9   5      134.70      135.48     10.:6 o 
   6   9   5      91:.66      948.80     22.75 o 
   7   9   5     2755.72     2823.80     41.54 o 
   8   9   5     2471.9:     23:0.6:     41.56 o 
   9   9   5     2835.46     2836.31     59.21 o 
  10   9   5      624.68      550.4:     35.85 o 
  11   9   5     1195.03     11:8.87     53.84 o 
  12   9   5      349.44      357.11     33.21 o 
  13   9   5     1323.53     1237.41     97.93 o 
  14   9   5      724.:4      654.84     41.19 o 
  15   9   5      105.08      119.23     39.74 o 
  16   9   5      11:.12      104.46     41.44 o 
  -9  10   5      157.97      215.17     46.55 o 
  -8  10   5       17.07       29.74     14.51 o 
  -7  10   5      649.08      662.44     37.8: o 
  -6  10   5      521.65      462.14     34.49 o 
  -5  10   5       21.11       23.33     13.32 o 
  -4  10   5       61.83       52.51     18.54 o 
  -3  10   5     1964.32     1929.45     5:.15 o 
  -2  10   5     1093.1:     1154.05     36.25 o 
  -1  10   5     2275.04     2185.44     49.:5 o 
   0  10   5     342:.62     3250.:5     65.67 o 
   1  10   5      148.47      164.01     12.55 o 
   2  10   5      191.11      223.53     13.91 o 
   3  10   5     1166.68     10:7.8:     27.54 o 
   4  10   5      729.85      724.73     22.33 o 
   5  10   5      125.76      111.94     10.99 o 
   6  10   5      218.91      218.91     13.92 o 
   7  10   5     1502.75     1445.60     41.57 o 
   8  10   5     5:54.30     5974.80    118.41 o 
   9  10   5     5:09.68     5900.:7    117.90 o 
  10  10   5      995.49      998.82     49.31 o 
  11  10   5        4.47       -4.99     16.10 o 
  12  10   5       81.07      108.68     22.79 o 
  13  10   5       62.97       82.15     21.43 o 
  14  10   5       24.45       12.91     18.37 o 
  15  10   5      111.61      117.52     40.31 o 
  16  10   5       61.11      115.82     42.58 o 
  -9  11   5       22.46       22.14     35.77 o 
  -8  11   5      139.92      105.03     40.31 o 
  -7  11   5      186.23      178.27     40.88 o 
  -6  11   5      425.48      391.98     34.59 o 
  -5  11   5      174.47      165.09     21.35 o 
  -4  11   5       14.62       13.10     14.58 o 
  -3  11   5     1276.68     11:4.38     57.71 o 
  -2  11   5     394:.10     3832.09    111.17 o 
  -1  11   5     3934.02     391:.07     85.18 o 
   0  11   5      285.78      280.95     27.62 o 
   1  11   5        5.50        -.26     10.12 o 
   2  11   5      238.44      210.91     16.42 o 
   3  11   5       16.76       36.06     12.20 o 
   4  11   5      328.54      276.98     20.79 o 
   5  11   5     1269.24     11:6.89     39.14 o 
   6  11   5     2:61.:8     2:55.70     66.46 o 
   7  11   5     182:.53     1817.62     77.41 o 
   8  11   5     1004.69      999.52     41.89 o 
   9  11   5      752.:3      769.71     38.2: o 
  10  11   5     1663.98     1621.:3     65.31 o 
  11  11   5       80.48       66.83     32.08 o 
  12  11   5      104.89      153.22     59.90 o 
  13  11   5        6.80        4.87     18.28 o 
  14  11   5       66.67       63.59     39.17 o 
  15  11   5        1.41       23.85     31.79 o 
  16  11   5      172.56      180.54     47.69 o 
  -8  12   5       26.81       46.55     36.8: o 
  -7  12   5      341.:5      2:1.47     52.23 o 
  -6  12   5      85:.08      789.16     74.94 o 
  -5  12   5       64.29       41.74     20.53 o 
  -4  12   5       76.45       74.09     18.32 o 
  -3  12   5      718.85      639.43     46.21 o 
  -2  12   5     1420.19     1414.71     65.12 o 
  -1  12   5      925.81      806.50     49.83 o 
   0  12   5     1345.03     1346.60     50.80 o 
   1  12   5      648.19      643.6:     36.85 o 
   2  12   5      115.39       73.54     17.48 o 
   3  12   5      133.07       97.60     16.55 o 
   4  12   5     1152.11     1167.41     40.48 o 
   5  12   5     3455.12     3252.59     71.76 o 
   6  12   5     2219.35     2132.75     55.82 o 
   7  12   5     1650.39     1684.48     56.30 o 
   8  12   5      317.65      368.13     2:.12 o 
   9  12   5      102.82      108.79     20.58 o 
  10  12   5      734.96      709.85     46.21 o 
  11  12   5      562.84      492.35     41.03 o 
  12  12   5        7.28        1.17     18.41 o 
  13  12   5       23.39       26.48     21.25 o 
  14  12   5      612.9:      610.32     72.0: o 
  15  12   5      590.7:      552.98     70.3: o 
  -6  13   5      283.34      24:.37     51.10 o 
  -5  13   5     1811.91     1989.92    119.79 o 
  -4  13   5     1878.89     1922.64     66.95 o 
  -3  13   5       68.51       65.34     19.4: o 
  -2  13   5         .42        2.74     23.56 o 
  -1  13   5      312.57      361.45     40.09 o 
   0  13   5      179.88      226.00     53.94 o 
   1  13   5      118.78      172.83     29.12 o 
   2  13   5       62.07       42.91     19.88 o 
   3  13   5      975.92      883.57     5:.79 o 
   4  13   5     1793.23     1833.11     53.52 o 
   5  13   5     1679.56     1768.28     52.60 o 
   6  13   5     2774.34     2755.80     77.04 o 
   7  13   5      881.58      953.74     59.40 o 
   8  13   5      844.44      912.58     44.20 o 
   9  13   5        1.03       -4.7:     16.10 o 
  10  13   5       23.73       15.88     19.32 o 
  11  13   5      723.48      670.91     47.52 o 
  12  13   5      290.46      312.79     36.29 o 
  13  13   5      145.57      101.63     43.72 o 
  14  13   5      586.34      376.98     63.02 o 
  15  13   5      443.82      350.86     5:.18 o 
  -5  14   5     1387.53     1510.18    109.01 o 
  -4  14   5      869.03      964.59     86.86 o 
  -3  14   5      707.36      694.55     55.07 o 
  -2  14   5      106.16       86.53     21.81 o 
  -1  14   5       37.84        6.99     20.26 o 
   0  14   5       12.68        9.79     21.00 o 
   1  14   5        5.60      -16.86     16.86 o 
   2  14   5       57.42       42.26     19.44 o 
   3  14   5     2966.16     2913.49     84.47 o 
   4  14   5     2434.75     2340.2:     74.22 o 
   5  14   5      622.54      696.29     51.71 o 
   6  14   5      256.37      298.13     29.97 o 
   7  14   5      814.49      911.75     46.25 o 
   8  14   5      663.67      5:5.42     39.65 o 
   9  14   5      157.14       96.48     44.57 o 
  10  14   5       17.67       11.39     21.40 o 
  11  14   5       77.91      139.38     29.74 o 
  12  14   5      130.32       72.0:     41.44 o 
  13  14   5      229.85      193.60     52.80 o 
  14  14   5       66.31       42.58     42.58 o 
  -3  15   5     1124.41      941.88     89.13 o 
  -2  15   5      103.47       71.25     27.70 o 
  -1  15   5       35.01       13.79     20.38 o 
   0  15   5       82.74       68.93     28.87 o 
   1  15   5      822.03      846.46     61.39 o 
   2  15   5     1441.68     1571.28     63.81 o 
   3  15   5     1465.91     1531.96     63.22 o 
   4  15   5      186.91      177.42     33.69 o 
   5  15   5      316.54      368.65     42.72 o 
   6  15   5      142.09      160.5:     32.80 o 
   7  15   5      260.39      289.37     31.54 o 
   8  15   5      504.36      535.09     39.79 o 
   9  15   5      293.26      274.09     66.43 o 
  10  15   5      409.79      422.94     43.89 o 
  11  15   5      524.11      508.13     72.0: o 
  12  15   5      209.03      224.26     55.64 o 
  13  15   5      158.33      208.93     55.64 o 
  -2  16   5         .41        1.14     32.36 o 
  -1  16   5        1.65       21.62     26.05 o 
   0  16   5      258.52      258.84     75.23 o 
   1  16   5      824.01      884.23    184.80 o 
   2  16   5     1037.54     1014.90     68.78 o 
   3  16   5      657.09      565.87     54.08 o 
   4  16   5      953.89     1012.49     70.3: o 
   5  16   5      234.20      275.45     41.03 o 
   6  16   5       19.87       19.6:     26.69 o 
   7  16   5       58.34       63.43     29.63 o 
   8  16   5      770.:0      791.76     58.98 o 
   9  16   5         .04      -20.74     24.29 o 
  10  16   5      684.36      587.04     79.48 o 
  11  16   5      2:5.59      265.13     58.48 o 
  12  16   5      170.04      126.04     51.66 o 
   0  17   5      753.49      587.61     86.86 o 
   1  17   5      897.91      945.76     69.58 o 
   2  17   5      237.05      278.93    107.87 o 
   3  17   5      708.37      728.98     92.54 o 
   4  17   5      473.51      384.68     49.70 o 
   5  17   5       88.54       33.40     2:.26 o 
   6  17   5      331.22      353.57     46.72 o 
   7  17   5       2:.35       78.81     33.69 o 
   8  17   5       25.37       67.56     43.15 o 
   9  17   5        1.27       -1.14     38.04 o 
  10  17   5       18.82      -18.17     38.61 o 
   5  18   5     1417.:9     1452.90     85.37 o 
   6  18   5       98.31       99.35     55.07 o 
  -7 -14   6       84.51       49.96     42.58 o 
  -6 -14   6     1125.13     1249.02    103.90 o 
  -5 -14   6     1701.74     1664.04    11:.36 o 
  -4 -14   6     1259.1:     1242.21    105.03 o 
  -3 -14   6      124.48      236.18     56.77 o 
  -2 -14   6        5.89        4.54     35.1: o 
  -1 -14   6        1.28      -2:.09     2:.09 o 
   0 -14   6       14.61       -9.62     25.43 o 
   1 -14   6       66.26       93.35     32.80 o 
   2 -14   6       79.96       53.71     2:.88 o 
  -9 -13   6      288.55      261.16     55.07 o 
  -8 -13   6      362.44      278.19     57.34 o 
  -7 -13   6      267.17      21:.85     51.10 o 
  -6 -13   6      636.59      586.47     73.24 o 
  -5 -13   6     1867.64     1827.55    119.79 o 
  -4 -13   6     1093.7:     1183.04     66.37 o 
  -3 -13   6      347.63      322.57     43.:0 o 
  -2 -13   6      225.95      2:8.15     70.97 o 
  -1 -13   6      614.88      595.5:     52.97 o 
   0 -13   6       48.69       14.23     24.85 o 
   1 -13   6       97.55      144.45     33.72 o 
   2 -13   6      297.53      361.32     44.29 o 
   3 -13   6      183.:0      172.33     46.55 o 
   4 -13   6      87:.55      95:.05     96.52 o 
 -10 -12   6      113.98      105.03     42.01 o 
  -9 -12   6      24:.75      210.63     48.83 o 
  -8 -12   6      959.49      98:.14     86.86 o 
  -7 -12   6     1281.64     1414.80    101.63 o 
  -6 -12   6      332.42      340.31     61.88 o 
  -5 -12   6      448.70      473.78     42.25 o 
  -4 -12   6      111.53       76.02     33.78 o 
  -3 -12   6       29.62       14.87     19.23 o 
  -2 -12   6        1.18        3.71     19.66 o 
  -1 -12   6      239.58      233.49     28.17 o 
   0 -12   6      865.38      895.22     47.25 o 
   1 -12   6     1287.82     1391.66     73.06 o 
   2 -12   6      267.52      247.36     37.68 o 
   3 -12   6      357.44      326.91     41.75 o 
   4 -12   6      647.69      599.49     92.83 o 
   5 -12   6      360.38      332.69     63.59 o 
   6 -12   6      180.17      188.:6     55.07 o 
 -11 -11   6      200.22      128.31     43.15 o 
 -10 -11   6      407.79      271.95     51.66 o 
  -9 -11   6      593.32      557.52     66.43 o 
  -8 -11   6     1955.34     1971.11    181.96 o 
  -7 -11   6     2180.86     2175.11    118.37 o 
  -6 -11   6      408.67      318.02     38.61 o 
  -5 -11   6       94.43       76.11     2:.66 o 
  -4 -11   6      161.42      176.68     28.83 o 
  -3 -11   6        4.67       22.24     19.07 o 
  -2 -11   6       45.76       49.38     17.7: o 
  -1 -11   6      599.85      624.27     41.00 o 
   0 -11   6      872.01      958.66     46.41 o 
   1 -11   6      95:.03      946.07     73.52 o 
   2 -11   6     1834.14     1891.98     83.28 o 
   3 -11   6      482.33      496.84     47.91 o 
   4 -11   6       11.89       -1.93     17.93 o 
   5 -11   6       44.94       49.98     25.89 o 
   6 -11   6      159.98      161.21     34.8: o 
   7 -11   6      101.22       81.19     45.42 o 
   8 -11   6      319.49      324.18     64.15 o 
 -12 -10   6      222.11      325.31     52.80 o 
 -11 -10   6      418.05      492.80     61.88 o 
 -10 -10   6      730.30      864.10     76.08 o 
  -9 -10   6     1628.95     1566.44     59.29 o 
  -8 -10   6     1914.54     1884.79     67.64 o 
  -7 -10   6     1124.71     1153.38     53.66 o 
  -6 -10   6      333.80      286.62     29.42 o 
  -5 -10   6      210.20      244.11     28.43 o 
  -4 -10   6       82.09       84.42     21.14 o 
  -3 -10   6      245.02      280.51     34.92 o 
  -2 -10   6      325.53      333.78     28.79 o 
  -1 -10   6      177.47      186.62     22.79 o 
   0 -10   6      951.44     1022.89     45.31 o 
   1 -10   6     1195.39     1344.78     52.61 o 
   2 -10   6     1018.76     1027.07     58.60 o 
   3 -10   6       83.13       44.39     27.14 o 
   4 -10   6      197.:4      225.65     27.75 o 
   5 -10   6      190.67      190.45     26.65 o 
   6 -10   6      164.54      256.59     68.6: o 
   7 -10   6        6.56       19.27     24.17 o 
   8 -10   6      205.46      191.33     52.80 o 
   9 -10   6      105.03       77.78     45.42 o 
 -12  -9   6      626.49      578.53     63.59 o 
 -11  -9   6      771.25      88:.78     72.67 o 
 -10  -9   6     1570.63     1658.36     95.38 o 
  -9  -9   6      720.35      691.:7     36.13 o 
  -8  -9   6      202.18      241.71     24.96 o 
  -7  -9   6       20.64       27.66     14.91 o 
  -6  -9   6      656.27      558.05     36.83 o 
  -5  -9   6      537.51      473.07     35.33 o 
  -4  -9   6     1932.44     1836.86    133.70 o 
  -3  -9   6     171:.48     1807.76     55.12 o 
  -2  -9   6      647.9:      628.22     34.10 o 
  -1  -9   6     1778.34     1687.15     54.48 o 
   0  -9   6      760.:5      762.99     38.01 o 
   1  -9   6      380.66      358.36     24.55 o 
   2  -9   6        4.66       -1.91     11.66 o 
   3  -9   6       49.21       34.47     16.68 o 
   4  -9   6      551.99      5:2.42     37.76 o 
   5  -9   6     1752.89     174:.05     62.22 o 
   6  -9   6      432.40      395.87     33.68 o 
   7  -9   6       82.37       49.73     23.58 o 
   8  -9   6     1351.19     1333.37     72.39 o 
   9  -9   6      886.83      812.43     83.46 o 
  10  -9   6        2.08      -28.95     35.1: o 
 -13  -8   6      213.48      166.80     27.73 o 
 -12  -8   6      799.45      776.84     37.76 o 
 -11  -8   6     1864.30     1965.30     59.87 o 
 -10  -8   6     2:41.37     3167.32     74.68 o 
  -9  -8   6      374.27      377.63     19.82 o 
  -8  -8   6      721.28      744.41     27.40 o 
  -7  -8   6      446.98      432.46     28.52 o 
  -6  -8   6         .04        4.69      9.4: o 
  -5  -8   6       78.41       93.64     13.15 o 
  -4  -8   6     1693.03     1564.70     49.78 o 
  -3  -8   6     1427.75     1305.49     43.:3 o 
  -2  -8   6     170:.02     1684.53     57.39 o 
  -1  -8   6     2025.78     1984.44     65.62 o 
   0  -8   6      485.43      454.29     2:.13 o 
   1  -8   6      908.00      941.41     34.78 o 
   2  -8   6      390.80      392.97     24.94 o 
   3  -8   6      131.87      166.62     18.39 o 
   4  -8   6        1.53       10.40     14.05 o 
   5  -8   6      423.82      523.48     34.3: o 
   6  -8   6      868.40      892.08     43.46 o 
   7  -8   6        1.11       -7.24     17.29 o 
   8  -8   6     1026.78     1078.50     76.64 o 
   9  -8   6      840.77      778.14     54.58 o 
  10  -8   6      171.25       68.13     40.31 o 
  11  -8   6      5:9.52      512.10     76.08 o 
 -13  -7   6      348.22      326.22     31.93 o 
 -12  -7   6      819.79      766.30     34.63 o 
 -11  -7   6     1526.87     1552.98     47.32 o 
 -10  -7   6      507.59      559.97     29.43 o 
  -9  -7   6      157.51      178.45     15.47 o 
  -8  -7   6       74.54       55.44     11.:3 o 
  -7  -7   6      808.99      772.90     33.11 o 
  -6  -7   6     2173.27     2045.48     46.30 o 
  -5  -7   6         .86        -.80      8.48 o 
  -4  -7   6      529.37      533.48     22.99 o 
  -3  -7   6     7696.02     7592.95    177.25 o 
  -2  -7   6     1646.15     1677.71     33.22 o 
  -1  -7   6      292.3:      2:4.37     14.33 o 
   0  -7   6      387.35      429.93     18.28 o 
   1  -7   6       85.:6       69.88     11.60 o 
   2  -7   6     187:.58     1963.11     68.43 o 
   3  -7   6     1225.48     1218.3:     34.81 o 
   4  -7   6      408.56      395.40     21.:1 o 
   5  -7   6      144.09      145.83     17.61 o 
   6  -7   6      352.:1      331.36     29.94 o 
   7  -7   6      139.66      117.85     20.95 o 
   8  -7   6       55.09       61.60     29.24 o 
   9  -7   6      781.71      788.61     52.30 o 
  10  -7   6     1177.11     1168.61     90.27 o 
  11  -7   6      455.13      421.26     66.99 o 
  12  -7   6      588.16      675.61     80.05 o 
 -13  -6   6     1687.70     1702.73     59.09 o 
 -12  -6   6      232.71      252.02     62.74 o 
 -11  -6   6       43.97       36.68     14.13 o 
 -10  -6   6       59.60       5:.32     13.30 o 
  -9  -6   6      697.89      686.22     24.37 o 
  -8  -6   6       52.39       47.17      6.42 o 
  -7  -6   6      596.78      569.59     16.14 o 
  -6  -6   6     1762.12     1741.01     33.30 o 
  -5  -6   6     3823.18     3777.54     57.40 o 
  -4  -6   6     1280.01     1269.22     35.86 o 
  -3  -6   6      211.29      205.40     11.56 o 
  -2  -6   6      203.64      181.85     10.64 o 
  -1  -6   6      544.22      591.65     14.35 o 
   0  -6   6     1988.90     2069.45     28.64 o 
   1  -6   6     1179.33     1171.97     25.21 o 
   2  -6   6     1135.73     1306.38     48.76 o 
   3  -6   6     1277.34     1344.28     36.49 o 
   4  -6   6      142.39      138.28     13.99 o 
   5  -6   6     3988.05     399:.31     69.87 o 
   6  -6   6      577.02      557.43     28.60 o 
   7  -6   6        6.80       12.80     11.79 o 
   8  -6   6      348.69      362.23     36.26 o 
   9  -6   6     1035.15      953.65     43.48 o 
  10  -6   6     1972.70     1932.91    103.04 o 
  11  -6   6     1663.99     1596.34     73.14 o 
  12  -6   6      515.83      521.18     71.54 o 
  13  -6   6      166.76      239.02     55.64 o 
 -14  -5   6     1555.:8     1631.28     56.10 o 
 -13  -5   6     1735.36     1844.80     58.91 o 
 -12  -5   6      454.24      47:.00     29.74 o 
 -11  -5   6         .17       -9.68     10.04 o 
 -10  -5   6      348.:9      364.98     52.61 o 
  -9  -5   6      657.26      670.54     22.10 o 
  -8  -5   6       20.54       17.57      7.99 o 
  -7  -5   6      118.58      118.93     11.42 o 
  -6  -5   6     3359.82     3284.34     43.:6 o 
  -5  -5   6     2864.82     2972.90     45.63 o 
  -4  -5   6      956.87     1004.03     25.18 o 
  -3  -5   6      516.83      535.29     13.54 o 
  -2  -5   6      415.62      403.72     16.79 o 
  -1  -5   6       14.32       16.93      4.73 o 
   0  -5   6       81.53       81.33      6.76 o 
   1  -5   6     1226.8:     1270.05     23.27 o 
   2  -5   6      762.25      888.53     21.26 o 
   3  -5   6      288.29      355.57     20.26 o 
   4  -5   6      732.14      798.69     25.20 o 
   5  -5   6       97.18      107.31     11.69 o 
   6  -5   6     1212.09     1212.55     44.17 o 
   7  -5   6     3767.08     3754.18    140.58 o 
   8  -5   6     1135.36     1113.55     37.89 o 
   9  -5   6      429.11      477.42     31.14 o 
  10  -5   6     2230.15     2099.84     64.41 o 
  11  -5   6     1525.46     1467.74     67.49 o 
  12  -5   6       42.75      109.01     43.72 o 
  13  -5   6       31.26       -5.11     34.63 o 
 -14  -4   6      175.92      180.22     38.61 o 
 -13  -4   6      148.66      134.48     18.41 o 
 -12  -4   6      254.11      290.33     23.12 o 
 -11  -4   6        7.62       22.91     11.86 o 
 -10  -4   6      346.84      389.33     19.75 o 
  -9  -4   6      232.22      237.69     18.68 o 
  -8  -4   6      457.15      454.25     17.78 o 
  -7  -4   6     2912.:4     2836.27     47.60 o 
  -6  -4   6     2:51.85     2:06.68     38.21 o 
  -5  -4   6       24.17       37.35      5.24 o 
  -4  -4   6        8.12        8.55      4.42 o 
  -3  -4   6     1628.24     1721.12     21.41 o 
  -2  -4   6     4539.33     4545.15     50.67 o 
  -1  -4   6      2:0.17      320.02      9.48 o 
   0  -4   6     2834.73     2935.65     31.85 o 
   1  -4   6     1883.39     197:.96     28.68 o 
   2  -4   6     2574.43     2466.18     36.39 o 
   3  -4   6     3281.55     3377.29     51.94 o 
   4  -4   6      833.88      767.32     16.48 o 
   5  -4   6      422.45      434.55     14.14 o 
   6  -4   6     4860.18     4925.74     82.35 o 
   7  -4   6     1815.43     1874.89     39.26 o 
   8  -4   6     1475.12     1538.34     40.76 o 
   9  -4   6     1450.57     1442.43     5:.70 o 
  10  -4   6      488.41      503.64     31.37 o 
  11  -4   6      205.85      224.56     23.78 o 
  12  -4   6       24.20       42.48     17.03 o 
  13  -4   6        5.56       -8.52     32.36 o 
  14  -4   6      226.24      194.73     49.96 o 
 -14  -3   6        5.15       -1.14     13.25 o 
 -13  -3   6        2.00      -10.02     15.05 o 
 -12  -3   6         .19      -10.77     10.77 o 
 -11  -3   6       24.16       23.47     10.82 o 
 -10  -3   6        3.10       -8.64      9.03 o 
  -9  -3   6     1466.41     1478.88     2:.89 o 
  -8  -3   6     4845.49     4856.04     69.49 o 
  -7  -3   6     1856.36     1885.63     31.44 o 
  -6  -3   6      229.61      207.35     17.95 o 
  -5  -3   6      669.07      688.:3     12.18 o 
  -4  -3   6      2:2.75      319.76     10.24 o 
  -3  -3   6      659.64      660.12     11.55 o 
  -2  -3   6      499.73      530.41     10.11 o 
  -1  -3   6    11:01.51    12568.42     99.69 o 
   0  -3   6     4233.17     4521.56     45.57 o 
   1  -3   6     3406.09     3223.10     36.16 o 
   2  -3   6      254.08      257.08     10.11 o 
   3  -3   6      310.06      293.91      8.58 o 
   4  -3   6      798.91      825.39     17.73 o 
   5  -3   6      774.44      807.51     17.53 o 
   6  -3   6      424.75      501.84     14.45 o 
   7  -3   6     6372.98     6468.22     71.97 o 
   8  -3   6     7964.90     7753.63    107.50 o 
   9  -3   6      340.23      382.59     24.78 o 
  10  -3   6       72.07       74.49     15.94 o 
  11  -3   6       69.83       5:.15     19.49 o 
  12  -3   6       76.91       74.73     18.38 o 
  13  -3   6      168.14      166.93     21.:0 o 
  14  -3   6      341.44      295.79     54.50 o 
 -14  -2   6       72.21       67.92     14.65 o 
 -13  -2   6      162.89      148.3:     16.40 o 
 -12  -2   6      147.4:      147.45     15.85 o 
 -11  -2   6         .24       -8.72      8.72 o 
 -10  -2   6      242.28      219.30     15.76 o 
  -9  -2   6     1996.86     1999.36     37.33 o 
  -8  -2   6     1244.13     1243.83     33.34 o 
  -7  -2   6      112.76      137.51      7.82 o 
  -6  -2   6      154.74      174.28      8.33 o 
  -5  -2   6     1296.52     1271.64     21.41 o 
  -4  -2   6     3272.65     3295.53     35.42 o 
  -3  -2   6     2173.16     2162.76     24.:5 o 
  -2  -2   6      157.0:      153.36      5.19 o 
  -1  -2   6        1.29        3.19      2.79 o 
   0  -2   6      834.34      745.95     12.86 o 
   1  -2   6     1436.51     1458.62     19.88 o 
   2  -2   6      207.75      216.23      8.85 o 
   3  -2   6    10:03.72    10:37.83     90.14 o 
   4  -2   6     3826.74     3792.89     71.01 o 
   5  -2   6      325.52      2:1.69     10.65 o 
   6  -2   6     1026.55     1006.75     18.66 o 
   7  -2   6     4890.85     4980.86     80.25 o 
   8  -2   6     2793.70     2810.86     41.94 o 
   9  -2   6       14.24       19.75      8.11 o 
  10  -2   6      111.72      102.55     13.84 o 
  11  -2   6       10.59       13.91     12.87 o 
  12  -2   6      462.07      47:.70     37.63 o 
  13  -2   6      904.16      894.46     39.13 o 
  14  -2   6      253.46      219.15     49.39 o 
  15  -2   6      770.57      744.31     77.78 o 
 -14  -1   6        2.67         .28     11.:4 o 
 -13  -1   6       95.94       87.78     14.25 o 
 -12  -1   6       67.23       65.11     12.43 o 
 -11  -1   6      418.97      403.46     29.81 o 
 -10  -1   6      505.49      496.52     19.22 o 
  -9  -1   6      629.3:      638.13     15.83 o 
  -8  -1   6      404.87      386.63     18.74 o 
  -7  -1   6       69.6:       67.39     21.57 o 
  -6  -1   6       88.41       76.05     22.14 o 
  -5  -1   6      90:.47      931.97     18.79 o 
  -4  -1   6     6659.28     6859.30     73.52 o 
  -3  -1   6     1199.0:     1230.39     14.89 o 
  -2  -1   6      116.30      160.77      5.86 o 
  -1  -1   6     2237.11     2194.77     21.88 o 
   0  -1   6       64.19       80.08      4.65 o 
   1  -1   6      23:.32      275.12      8.01 o 
   2  -1   6     1541.19     1414.96     26.32 o 
   3  -1   6     6703.32     6677.41     99.:9 o 
   4  -1   6    12891.33    13348.01    124.86 o 
   5  -1   6     9688.8:     9690.32     89.93 o 
   6  -1   6     3337.05     3180.39     49.51 o 
   7  -1   6      296.17      335.09     10.76 o 
   8  -1   6       45.34       52.23      7.15 o 
   9  -1   6        5.81        4.93      6.51 o 
  10  -1   6        6.90        8.31      8.26 o 
  11  -1   6       53.94       71.51     15.38 o 
  12  -1   6      176.53      160.24     34.06 o 
  13  -1   6      195.94      179.33     25.92 o 
  14  -1   6     2114.74     2093.25    116.39 o 
  15  -1   6     1285.69     1487.:4    100.:6 o 
 -14   0   6      267.58      281.64     21.:4 o 
 -13   0   6       53.44       33.15     11.:2 o 
 -12   0   6     1775.76     1737.76     65.01 o 
 -11   0   6     1845.86     177:.37     56.77 o 
 -10   0   6      159.81      187.70     12.83 o 
  -9   0   6        5.41        5.11      6.25 o 
  -7   0   6     1908.91     1985.95    104.46 o 
  -6   0   6     2312.63     2366.8:    10:.14 o 
  -5   0   6      206.76      262.84     43.15 o 
  -4   0   6     1798.05     1922.36     85.44 o 
  -3   0   6     1254.65     1356.61     19.0: o 
  -2   0   6       2:.33       17.19      2.48 o 
  -1   0   6     2694.05     2718.67     26.05 o 
   0   0   6     45:4.05     4628.08     42.:1 o 
   1   0   6     7693.98     7906.09     74.63 o 
   2   0   6       39.13       39.36      3.97 o 
   3   0   6      886.61      745.60     11.:1 o 
   4   0   6    10174.82     9986.57     88.51 o 
   5   0   6    11780.59    11876.40    106.65 o 
   6   0   6     5:13.77     6146.62     61.28 o 
   7   0   6       82.90       85.04      6.35 o 
   8   0   6     1077.44     1052.62     18.54 o 
   9   0   6      338.10      352.45     13.42 o 
  10   0   6     2554.46     2448.65     45.66 o 
  11   0   6       94.97       98.20     12.40 o 
  12   0   6      99:.67      956.83     47.16 o 
  13   0   6     1255.83     1172.93     70.68 o 
  14   0   6      441.71      379.81     34.92 o 
  15   0   6      133.61      111.84     39.74 o 
  16   0   6      690.44      669.36     74.37 o 
 -14   1   6       19.23       -2.27     18.17 o 
 -13   1   6      285.3:      296.7:     21.05 o 
 -12   1   6      448.16      459.14     22.66 o 
 -11   1   6      912.04      93:.57     37.19 o 
 -10   1   6      615.24      5:8.68     21.05 o 
  -9   1   6       71.29       90.84     10.79 o 
  -7   1   6     1678.68     1694.70     95.95 o 
  -6   1   6     4072.32     4138.25    161.24 o 
  -5   1   6        3.80       11.43      9.61 o 
  -4   1   6       23.33       15.47     14.48 o 
  -3   1   6      469.76      495.21     16.16 o 
  -2   1   6      482.57      556.8:     17.61 o 
  -1   1   6      888.49      912.94     12.73 o 
   0   1   6     2740.45     2620.4:     24.59 o 
   1   1   6     4474.14     4483.84     40.23 o 
   2   1   6    10675.82    10895.65     90.39 o 
   3   1   6     4913.64     4554.77     42.80 o 
   4   1   6     4126.55     3972.00     36.85 o 
   5   1   6     3358.71     3429.66     37.35 o 
   6   1   6         .73        4.39      4.21 o 
   7   1   6      2:0.39      2:8.66     10.42 o 
   8   1   6       38.27       39.51      5.38 o 
   9   1   6       18.49       21.29      5.99 o 
  10   1   6      466.11      483.11     16.71 o 
  11   1   6     3255.16     3258.18     51.84 o 
  12   1   6     3289.99     2:82.:5    124.66 o 
  13   1   6      532.51      580.63     37.23 o 
  14   1   6        5.0:        2.:7     17.5: o 
  15   1   6       95.66       76.64     36.34 o 
  16   1   6      261.20      259.46     49.96 o 
 -13   2   6       92.89      101.91     15.45 o 
 -12   2   6      116.41       93.79     13.81 o 
 -11   2   6      323.39      322.15     69.83 o 
 -10   2   6      266.46      271.38     16.23 o 
  -9   2   6      44:.24      429.43     13.97 o 
  -8   2   6     2637.89     2520.1:     51.17 o 
  -6   2   6      902.63     1013.98     68.6: o 
  -5   2   6      888.89      914.63     5:.75 o 
  -4   2   6      116.85       97.52     15.66 o 
  -3   2   6      390.38      438.06     24.52 o 
  -2   2   6     1417.73     1500.73     19.57 o 
  -1   2   6      408.26      412.73      9.24 o 
   0   2   6    10624.16    10:57.66     93.:7 o 
   1   2   6     8089.97     7904.64     66.38 o 
   2   2   6    12545.39    12368.51     96.39 o 
   3   2   6     6561.08     6827.88     59.62 o 
   4   2   6      972.60      98:.45     13.83 o 
   5   2   6      467.77      556.33     10.81 o 
   6   2   6      236.36      252.25      9.17 o 
   7   2   6        6.94       14.85      4.16 o 
   8   2   6      622.53      687.21     15.11 o 
   9   2   6      314.02      312.79     10.97 o 
  10   2   6     4576.33     4554.89     59.39 o 
  11   2   6     3309.55     3208.35     57.43 o 
  12   2   6     1184.22     1146.9:     41.63 o 
  13   2   6      865.68      89:.26     53.08 o 
  14   2   6       24.46       21.43     15.21 o 
  15   2   6       80.11       70.16     19.95 o 
  16   2   6        1.89      -27.82     28.39 o 
 -13   3   6      427.84      416.92     25.87 o 
 -12   3   6      264.50      251.34     20.65 o 
 -11   3   6        7.33       16.00     10.18 o 
 -10   3   6      339.17      2:7.64     36.62 o 
  -9   3   6      946.31      936.21     23.91 o 
  -8   3   6      642.74      688.19     38.04 o 
  -7   3   6      329.40      350.88     23.56 o 
  -6   3   6       25.85       24.44      5.95 o 
  -5   3   6      47:.92      474.73     12.91 o 
  -4   3   6     2610.38     2746.:5     31.80 o 
  -3   3   6     5217.21     5088.76     58.04 o 
  -2   3   6     2660.60     2727.90     28.26 o 
  -1   3   6      394.96      331.15      7.48 o 
   0   3   6     1909.52     1836.45     19.31 o 
   1   3   6    11165.51    11165.70     96.38 o 
   2   3   6    26445.86    27517.14    229.53 o 
   3   3   6     6787.51     7331.84     5:.75 o 
   4   3   6      364.29      474.63     10.14 o 
   5   3   6      700.77      792.59     15.91 o 
   6   3   6     1301.23     1440.23     18.67 o 
   7   3   6      785.89      767.59     13.61 o 
   8   3   6     2643.97     2512.1:     2:.34 o 
   9   3   6     6305.10     6176.48     70.09 o 
  10   3   6     1484.55     1465.69     25.52 o 
  11   3   6       5:.30       38.11      7.35 o 
  12   3   6      252.52      239.55     14.32 o 
  13   3   6      87:.87      876.52     43.76 o 
  14   3   6     1341.10     1346.38     55.37 o 
  15   3   6       43.40       72.78     29.81 o 
  16   3   6       22.78       40.31     31.23 o 
  17   3   6       22.98      -2:.66     2:.66 o 
 -13   4   6      208.93      180.83     20.07 o 
 -12   4   6      513.72      550.96     38.89 o 
 -11   4   6      321.45      319.94     31.23 o 
 -10   4   6     1001.70      962.20     40.03 o 
  -9   4   6      786.:4      771.26     29.91 o 
  -8   4   6      197.43      214.84     26.04 o 
  -7   4   6       35.66       33.47      7.76 o 
  -6   4   6      452.60      46:.68     21.47 o 
  -5   4   6      354.56      356.:9     27.29 o 
  -4   4   6     1896.27     1959.57     33.90 o 
  -3   4   6      639.08      680.01     11.79 o 
  -2   4   6     8107.46     7951.56     75.15 o 
  -1   4   6    13376.15    13288.79    121.37 o 
   0   4   6     2513.86     2296.27     23.63 o 
   1   4   6     21:8.69     2070.07     22.22 o 
   2   4   6      731.81      733.24     11.14 o 
   3   4   6     5485.56     6216.91     52.88 o 
   4   4   6      107.67      118.44      5.52 o 
   5   4   6     2290.89     2548.94     31.23 o 
   6   4   6         .51       -3.41      3.41 o 
   7   4   6     2585.58     2592.16     2:.08 o 
   8   4   6     6617.72     6447.38     64.66 o 
   9   4   6     3909.78     3904.13     45.27 o 
  10   4   6      249.24      249.78     12.17 o 
  11   4   6        4.84       11.31      7.14 o 
  12   4   6        6.83        -.25      8.00 o 
  13   4   6       74.88       51.22     17.2: o 
  14   4   6      550.4:      459.40     57.91 o 
  15   4   6      579.12      555.82     37.26 o 
  16   4   6       28.87      -17.03     26.68 o 
  17   4   6      150.2:      161.81     46.55 o 
 -12   5   6      128.61      114.98     18.87 o 
 -11   5   6     1640.80     1741.82     76.64 o 
 -10   5   6      474.51      486.31     27.50 o 
  -9   5   6      157.2:      148.65     14.33 o 
  -8   5   6         .13        5.34      8.37 o 
  -7   5   6      662.56      658.97     23.34 o 
  -6   5   6      580.37      5:6.61     21.83 o 
  -5   5   6       19.01       25.83      6.21 o 
  -4   5   6      433.58      409.11     14.84 o 
  -3   5   6     1829.11     1839.67     22.65 o 
  -2   5   6    18958.14    18626.58    160.55 o 
  -1   5   6     9211.48     9158.5:     78.69 o 
   0   5   6     5863.79     5:23.81     53.68 o 
   1   5   6      864.84      882.60     13.24 o 
   2   5   6      772.57      903.89     18.09 o 
   3   5   6      864.62      995.92     15.30 o 
   4   5   6      381.44      391.91     10.06 o 
   5   5   6      795.55      902.32     17.04 o 
   6   5   6     7916.11     7787.00     79.02 o 
   7   5   6     2906.56     2848.36     40.01 o 
   8   5   6     3965.51     3898.57     46.63 o 
   9   5   6     1393.88     1423.80     26.78 o 
  10   5   6      987.51     1029.75     23.23 o 
  11   5   6       97.39      125.09     11.24 o 
  12   5   6        8.04        9.84     11.80 o 
  13   5   6       85.36      102.39     42.58 o 
  14   5   6      141.87      132.29     37.75 o 
  15   5   6      247.67      227.60     46.84 o 
  16   5   6       58.52       80.05     37.47 o 
  17   5   6       83.09      137.96     42.58 o 
 -12   6   6      437.76      481.97     32.31 o 
 -11   6   6        5.44       18.12     15.02 o 
 -10   6   6       45.25       2:.19     14.65 o 
  -9   6   6     11:4.18     1216.51     36.78 o 
  -8   6   6      290.63      286.83     16.63 o 
  -7   6   6     1014.24      95:.57     26.21 o 
  -6   6   6     1424.20     1436.18     47.69 o 
  -5   6   6     1026.16     1079.32     18.96 o 
  -4   6   6     4188.77     4385.29     51.45 o 
  -3   6   6      164.97      165.44      7.88 o 
  -2   6   6      817.40      825.82     14.55 o 
  -1   6   6     3933.77     3894.33     40.96 o 
   0   6   6     1917.54     1862.23     23.90 o 
   1   6   6      529.11      596.73     12.22 o 
   2   6   6       34.93       36.18      4.61 o 
   3   6   6        4.03        9.17      3.87 o 
   4   6   6      374.86      397.52     10.01 o 
   5   6   6    11824.70    12117.11    116.69 o 
   6   6   6    1368:.40    13296.52    119.96 o 
   7   6   6       56.82       53.68      6.10 o 
   8   6   6       83.01       70.41      6.85 o 
   9   6   6      530.61      492.38     16.21 o 
  10   6   6      795.55      754.94     21.73 o 
  11   6   6     1331.42     1312.85     29.99 o 
  12   6   6      861.29      869.59     34.55 o 
  13   6   6       23.79       37.68     17.18 o 
  14   6   6       51.45       25.24     16.70 o 
  15   6   6        8.55       11.42     16.38 o 
  16   6   6         .28       -3.97     28.95 o 
  17   6   6      168.77      167.48     44.85 o 
 -11   7   6       85.82       57.01     18.35 o 
 -10   7   6       13.72       19.39     15.36 o 
  -9   7   6      533.44      565.67     27.78 o 
  -8   7   6       35.53       42.53     10.16 o 
  -7   7   6      313.39      319.0:     23.36 o 
  -6   7   6     1466.:1     1450.24     31.34 o 
  -5   7   6     4936.04     4992.0:     62.49 o 
  -4   7   6     4444.97     4474.25     54.73 o 
  -3   7   6     3365.54     3234.74     42.71 o 
  -2   7   6      527.06      548.65     12.94 o 
  -1   7   6     3319.44     3557.02     39.76 o 
   0   7   6      295.5:      2:4.07     10.0: o 
   1   7   6       85.87       98.47      6.35 o 
   2   7   6        7.97       14.06      4.03 o 
   3   7   6      453.35      479.46     10.83 o 
   4   7   6     7754.12     756:.60     69.43 o 
   5   7   6     4717.91     4563.06     52.73 o 
   6   7   6      2:8.04      323.65     11.42 o 
   7   7   6     2868.97     2:89.54     38.0: o 
   8   7   6      796.33      769.13     17.26 o 
   9   7   6      428.38      418.09     25.38 o 
  10   7   6      954.25      925.52     2:.79 o 
  11   7   6      832.77      804.47     42.18 o 
  12   7   6      599.61      575.0:     36.96 o 
  13   7   6       32.98       14.32     16.48 o 
  14   7   6      156.5:      125.12     28.10 o 
  15   7   6       35.04       18.21     16.17 o 
  16   7   6       43.51       49.39     35.77 o 
  17   7   6       88.54      119.23     42.58 o 
 -11   8   6        5.83       -9.36     17.03 o 
 -10   8   6      406.57      48:.45     77.86 o 
  -9   8   6      329.96      318.04     24.62 o 
  -8   8   6       15.96       16.38     11.95 o 
  -7   8   6       77.61       62.79     14.18 o 
  -6   8   6     1247.5:     1313.67     25.87 o 
  -5   8   6     4780.59     4824.56     63.61 o 
  -4   8   6     22:2.86     2394.24     38.55 o 
  -3   8   6     2337.47     2388.05     36.52 o 
  -2   8   6      469.88      486.14     15.23 o 
  -1   8   6       48.26       50.66      6.13 o 
   0   8   6         .37        8.98      4.56 o 
   1   8   6      21:.57      232.73      9.77 o 
   2   8   6     2003.65     1914.98     25.26 o 
   3   8   6     3476.17     3429.04     39.57 o 
   4   8   6      443.07      465.37     14.65 o 
   5   8   6      2:7.97      322.6:     12.12 o 
   6   8   6     7031.82     7045.29     76.36 o 
   7   8   6     2705.53     2741.88     36.24 o 
   8   8   6      874.68      902.61     20.39 o 
   9   8   6       35.01       40.47     10.15 o 
  10   8   6      775.:8      817.11     40.48 o 
  11   8   6        1.09        6.86     12.65 o 
  12   8   6       29.36       18.2:     16.51 o 
  13   8   6      242.81      262.14     29.10 o 
  14   8   6      144.81       86.:7     21.28 o 
  15   8   6     1015.91     1057.99     51.82 o 
  16   8   6      10:.99       69.26     36.8: o 
  17   8   6       91.60       95.95     42.58 o 
 -10   9   6        7.59      -11.92     27.25 o 
  -9   9   6      323.65      391.17     54.50 o 
  -8   9   6     1805.38     1829.98     54.29 o 
  -7   9   6     182:.98     1868.29     40.39 o 
  -6   9   6      354.83      387.50     19.42 o 
  -5   9   6     1054.10     1043.14     31.94 o 
  -4   9   6      859.21      926.29     26.69 o 
  -3   9   6      550.49      612.63     26.71 o 
  -2   9   6      149.83      146.61     11.:6 o 
  -1   9   6        4.72        -.33      6.19 o 
   0   9   6      810.16      795.91     18.88 o 
   1   9   6     4351.98     4275.01     48.99 o 
   2   9   6     5485.49     5570.82     56.35 o 
   3   9   6     1958.22     191:.30     28.02 o 
   4   9   6     10:6.56     1071.47     28.65 o 
   5   9   6        6.59        -.66      4.06 o 
   6   9   6     1529.64     1502.71     31.54 o 
   7   9   6     1334.50     1371.:9     2:.52 o 
   8   9   6     8049.87     7811.85     99.42 o 
   9   9   6     1199.21     1197.25     45.20 o 
  10   9   6        4.49       21.62     13.44 o 
  11   9   6      461.57      441.40     35.33 o 
  12   9   6         .12        2.49     23.85 o 
  13   9   6        2.86       13.22     17.05 o 
  14   9   6      319.99      282.8:     31.28 o 
  15   9   6      172.:7      128.31     39.74 o 
  16   9   6      183.:6      203.25     45.99 o 
  -9  10   6      511.56      551.27     65.86 o 
  -8  10   6     1318.14     1403.:2     89.13 o 
  -7  10   6     1395.80     1409.49     50.40 o 
  -6  10   6      651.04      552.7:     2:.66 o 
  -5  10   6      888.60      916.74     32.74 o 
  -4  10   6      247.80      264.85     22.11 o 
  -3  10   6       15.19       13.57     10.33 o 
  -2  10   6      551.39      505.72     22.42 o 
  -1  10   6      203.:0      183.27     15.01 o 
   0  10   6     4086.59     3981.18     77.69 o 
   1  10   6      943.18      947.89     22.:9 o 
   2  10   6       75.47       62.30      8.32 o 
   3  10   6     48:9.92     4870.43     62.88 o 
   4  10   6     2320.62     2323.05     37.23 o 
   5  10   6      2:7.98      322.36     21.19 o 
   6  10   6       52.86       43.34     12.17 o 
   7  10   6      792.64      847.83     32.28 o 
   8  10   6     1361.19     1396.61     47.:0 o 
   9  10   6      246.83      255.30     23.78 o 
  10  10   6      133.35      133.86     19.77 o 
  11  10   6      115.08       86.50     21.10 o 
  12  10   6      22:.58      243.61     29.58 o 
  13  10   6      162.73      185.38     39.17 o 
  14  10   6       67.96       5:.69     22.79 o 
  15  10   6      400.23      299.1:     53.94 o 
  16  10   6     1749.62     173:.12    112.41 o 
  -8  11   6      905.91     1183.17     86.86 o 
  -7  11   6     1584.21     1498.83     95.38 o 
  -6  11   6      394.78      363.59     32.74 o 
  -5  11   6       18.33       16.88     14.60 o 
  -4  11   6      291.2:      247.81     41.44 o 
  -3  11   6        6.54        2.:7     21.57 o 
  -2  11   6       85.45       80.97     21.:6 o 
  -1  11   6     1234.8:     1213.45     83.01 o 
   0  11   6     1088.17     10:3.25     36.74 o 
   1  11   6      657.88      693.:3     29.49 o 
   2  11   6      891.14      841.08     36.42 o 
   3  11   6      279.73      323.53     18.67 o 
   4  11   6     1232.07     1215.55     44.58 o 
   5  11   6     1163.97     1241.59     39.5: o 
   6  11   6      919.11      922.91     34.65 o 
   7  11   6      834.17      828.52     33.16 o 
   8  11   6        2.80       24.68     14.63 o 
   9  11   6       16.83       15.15     21.19 o 
  10  11   6      137.53      184.95     22.90 o 
  11  11   6      494.20      465.75     38.59 o 
  12  11   6      447.40      423.79     37.99 o 
  13  11   6      129.39      119.94     24.97 o 
  14  11   6      367.92      321.04     43.15 o 
  15  11   6     1345.71     1485.20    103.33 o 
  16  11   6      787.12      802.21     81.75 o 
  -7  12   6      644.86      626.22     70.3: o 
  -6  12   6      465.85      356.54     56.77 o 
  -5  12   6      185.17      151.2:     22.17 o 
  -4  12   6      140.22      148.93     22.10 o 
  -3  12   6      462.06      512.67     45.42 o 
  -2  12   6      422.63      439.34     40.0: o 
  -1  12   6      925.57      932.13     54.79 o 
   0  12   6     1171.4:     1114.43     72.0: o 
   1  12   6     1761.91     1788.72    125.17 o 
   2  12   6       49.91       26.77     14.98 o 
   3  12   6      178.21      136.84     28.36 o 
   4  12   6     1006.80     1076.33     38.8: o 
   5  12   6     178:.22     1807.53     50.82 o 
   6  12   6     1263.05     1305.43     42.86 o 
   7  12   6       95.71       86.71     21.:4 o 
   8  12   6      322.45      2:1.28     43.98 o 
   9  12   6         .54       -3.96     14.75 o 
  10  12   6       27.12       13.70     17.95 o 
  11  12   6       18.42      -21.24     21.57 o 
  12  12   6      151.63      152.39     28.94 o 
  13  12   6     1149.6:     11:7.88     61.51 o 
  14  12   6     174:.74     1645.87    10:.14 o 
  15  12   6      364.40      281.5:     57.34 o 
  -6  13   6      426.77      474.06     65.86 o 
  -5  13   6      167.28      167.48     42.01 o 
  -4  13   6      236.81      171.50     25.11 o 
  -3  13   6      637.13      721.99     50.82 o 
  -2  13   6      508.57      557.26     45.86 o 
  -1  13   6      706.12      656.21     48.:3 o 
   0  13   6     1082.44      97:.42     57.34 o 
   1  13   6      325.98      2:1.08     28.82 o 
   2  13   6      228.14      221.99     25.84 o 
   3  13   6        3.52        5.40     15.45 o 
   4  13   6      877.52      962.75     56.71 o 
   5  13   6     1677.26     1702.69     51.59 o 
   6  13   6       93.74      127.71     25.82 o 
   7  13   6       87.94       50.24     18.3: o 
   8  13   6      49:.99      444.36     34.19 o 
   9  13   6      977.42      933.54     45.62 o 
  10  13   6       24.13       31.06     21.74 o 
  11  13   6      247.68      227.29     32.50 o 
  12  13   6     1310.64     1313.06     65.03 o 
  13  13   6      522.42      42:.91     65.29 o 
  14  13   6      672.77      700.59     78.92 o 
  15  13   6      288.83      24:.94     57.91 o 
  -5  14   6      337.18      248.10     51.10 o 
  -4  14   6      274.27      212.28     34.49 o 
  -3  14   6      429.21      463.10     47.56 o 
  -2  14   6      416.22      452.38     44.:0 o 
  -1  14   6      135.35       76.95     38.04 o 
   0  14   6      660.93      5:5.69     50.94 o 
   1  14   6      924.08     1081.00     62.99 o 
   2  14   6     1450.46     1555.45     89.16 o 
   3  14   6      11:.97      107.14     22.47 o 
   4  14   6         .59       12.56     17.41 o 
   5  14   6      122.35      133.10     39.13 o 
   6  14   6        8.91       14.64     17.81 o 
   7  14   6       42.19       37.94     18.49 o 
   8  14   6        2.29        7.75     17.12 o 
   9  14   6        2.25        7.27     17.49 o 
  10  14   6      531.14      584.05    114.12 o 
  11  14   6     1734.61     1847.42     79.29 o 
  12  14   6     1113.01     1093.87    130.30 o 
  13  14   6      647.04      523.45     71.54 o 
  14  14   6      189.77      260.59     56.77 o 
  -4  15   6      563.29      672.20     80.05 o 
  -3  15   6     1798.82     1798.98     87.28 o 
  -2  15   6      235.89      165.94     32.74 o 
  -1  15   6        2.79       2:.79     25.86 o 
   0  15   6       67.34       52.65     26.69 o 
   1  15   6      5:5.16      631.79     53.10 o 
   2  15   6     1713.58     1761.05    222.84 o 
   3  15   6      598.47      592.8:     45.14 o 
   4  15   6       10.15         .22     19.38 o 
   5  15   6      383.87      337.07     40.97 o 
   6  15   6      165.83      111.29     2:.88 o 
   7  15   6       98.99       57.83     26.82 o 
   8  15   6         .39       -8.67     17.02 o 
   9  15   6      294.36      281.6:     38.32 o 
  10  15   6     1540.94     1595.:7     76.02 o 
  11  15   6      295.19      256.37     57.91 o 
  12  15   6      621.6:      511.53     73.24 o 
  13  15   6      2:7.7:      198.71     53.37 o 
  -2  16   6      400.81      346.89     68.6: o 
  -1  16   6      164.39      149.15     34.75 o 
   0  16   6      221.31      239.02     59.61 o 
   1  16   6       18.21      -14.76     23.:9 o 
   2  16   6      209.74      253.38     76.36 o 
   3  16   6      438.37      444.04     40.28 o 
   4  16   6       10.23       -9.03     24.57 o 
   5  16   6      560.2:      545.72     53.98 o 
   6  16   6       35.66      -12.73     24.27 o 
   7  16   6        2.27        -.79     24.69 o 
   8  16   6     1064.20     1215.2:    106.73 o 
   9  16   6      405.29      499.37     50.18 o 
  10  16   6      468.15      538.22     52.39 o 
  11  16   6      575.25      625.65     81.75 o 
  12  16   6      359.60      388.90     66.43 o 
   0  17   6      137.22       75.53     39.74 o 
   1  17   6         .89        4.28     24.14 o 
   2  17   6       72.6:       36.8:     45.42 o 
   3  17   6       24.74      -22.14     39.17 o 
   4  17   6         .04      -24.48     24.48 o 
   5  17   6      193.41      24:.46     73.52 o 
   6  17   6      198.25      179.79     42.30 o 
   7  17   6      835.00      871.27     70.68 o 
   8  17   6     1118.33     1232.33    111.56 o 
   9  17   6     1036.30     1036.69     98.79 o 
  10  17   6      332.78      351.43     65.29 o 
   4  18   6       93.39      149.32     59.04 o 
   5  18   6       23.:1      -27.39     27.39 o 
   6  18   6      612.77      561.46     58.21 o 
   7  18   6      259.09      2:7.28     47.:9 o 
  -5 -14   7       45.63       84.03     44.28 o 
  -4 -14   7       77.09       88.57     43.15 o 
  -3 -14   7       70.77        3.41     38.61 o 
  -2 -14   7      866.23      800.:8     88.57 o 
  -1 -14   7      779.:9      726.14     85.73 o 
   0 -14   7      126.69      208.36     56.77 o 
  -8 -13   7        1.96       -6.25     34.06 o 
  -7 -13   7       43.:8       43.15     40.88 o 
  -6 -13   7       27.47       57.34     39.74 o 
  -5 -13   7        2.26       -4.54     33.50 o 
  -4 -13   7       34.56         .00     34.06 o 
  -3 -13   7      376.56      46:.34     54.22 o 
  -2 -13   7      264.78      215.42     35.53 o 
  -1 -13   7        2.31        9.9:     24.23 o 
   0 -13   7      432.99      422.48     47.91 o 
   1 -13   7     1091.08     1053.30    106.45 o 
   2 -13   7      387.38      391.43     46.89 o 
   3 -13   7      623.07      702.87     5:.81 o 
   4 -13   7      170.43       91.97     48.83 o 
  -9 -12   7      125.09       61.32     39.17 o 
  -8 -12   7      10:.01       28.39     36.8: o 
  -7 -12   7       15.98       11.35     34.63 o 
  -6 -12   7       15.63       12.49     2:.66 o 
  -5 -12   7      523.32      530.79     64.72 o 
  -4 -12   7     1309.16     1421.18     69.51 o 
  -3 -12   7      132.74       92.43     27.08 o 
  -2 -12   7      233.57      246.36     35.39 o 
  -1 -12   7      128.92      101.62     33.50 o 
   0 -12   7       33.31       34.16     20.01 o 
   1 -12   7      492.61      483.98    104.75 o 
   2 -12   7     2333.68     2246.82     95.75 o 
   3 -12   7     1065.22     1191.14    114.68 o 
   4 -12   7      274.05      280.32     68.13 o 
   5 -12   7      659.81      699.45     85.16 o 
   6 -12   7      360.:8      456.46     73.24 o 
 -10 -11   7       34.07       56.77     35.77 o 
  -9 -11   7       24.:2       32.36     33.50 o 
  -8 -11   7       31.00      -17.03     27.82 o 
  -7 -11   7       82.52       67.50     22.91 o 
  -6 -11   7      362.16      334.85     39.17 o 
  -5 -11   7      407.28      432.42     39.0: o 
  -4 -11   7       72.76       51.40     34.63 o 
  -3 -11   7      205.43      181.40     28.64 o 
  -2 -11   7     1319.18     1306.49     64.54 o 
  -1 -11   7     1520.:3     1446.41     56.46 o 
   0 -11   7      272.83      282.29     38.17 o 
   1 -11   7      896.40      919.28     47.49 o 
   2 -11   7      333.85      332.51     40.34 o 
   3 -11   7      215.87      237.92     67.28 o 
   4 -11   7        1.17       -5.37     22.71 o 
   5 -11   7      536.98      479.35     50.58 o 
   6 -11   7     1034.93      869.21     89.70 o 
   7 -11   7      701.86      724.43     86.30 o 
 -11 -10   7        3.76       16.46     2:.66 o 
 -10 -10   7       69.66       21.01     32.36 o 
  -9 -10   7       32.32       -9.65     28.39 o 
  -8 -10   7        4.79       22.72     17.43 o 
  -7 -10   7       83.88       81.86     41.73 o 
  -6 -10   7      841.84      875.50     77.78 o 
  -5 -10   7      768.88      790.:3     46.61 o 
  -4 -10   7      100.33      117.10     24.49 o 
  -3 -10   7      207.50      225.53     2:.04 o 
  -2 -10   7      621.88      581.25     43.62 o 
  -1 -10   7     4352.70     4463.04    169.94 o 
   0 -10   7     1893.70     1782.62     61.04 o 
   1 -10   7       65.66       87.83     20.1: o 
   2 -10   7      155.14      213.77     26.39 o 
   3 -10   7       83.50       63.14     25.25 o 
   4 -10   7       14.72       35.99     23.93 o 
   5 -10   7      211.76      222.05     29.26 o 
   6 -10   7      663.88      650.81     59.04 o 
   7 -10   7     1426.90     1420.76    103.61 o 
   8 -10   7      636.67      637.57     80.05 o 
   9 -10   7     1069.46     1171.24    105.03 o 
 -12  -9   7      140.05      168.62     40.88 o 
 -11  -9   7      198.44      228.80     44.85 o 
 -10  -9   7       21.17      -10.22     25.55 o 
  -9  -9   7      238.57      226.08     23.42 o 
  -8  -9   7      417.34      406.39     2:.66 o 
  -7  -9   7      626.81      586.98     73.81 o 
  -6  -9   7       79.12       5:.80     18.91 o 
  -5  -9   7      813.45      746.36     43.11 o 
  -4  -9   7       26.65       12.16     16.10 o 
  -3  -9   7      284.35      312.97     2:.96 o 
  -2  -9   7     2:90.54     3126.70     78.49 o 
  -1  -9   7     2596.03     2652.59     72.07 o 
   0  -9   7      943.23      932.51     74.5: o 
   1  -9   7       11.30       16.65     14.31 o 
   2  -9   7      734.43      722.:0     61.35 o 
   3  -9   7     11:8.47     1262.89     5:.68 o 
   4  -9   7      464.57      439.50     34.51 o 
   5  -9   7      438.46      461.36     36.5: o 
   6  -9   7      495.30      452.29     38.63 o 
   7  -9   7     1514.57     1650.93     79.09 o 
   8  -9   7     1163.51     1265.03     70.45 o 
   9  -9   7      232.35      172.59     52.23 o 
  10  -9   7      104.63       74.37     47.69 o 
 -12  -8   7      191.94      157.19     26.09 o 
 -11  -8   7       2:.99       -1.73     14.59 o 
 -10  -8   7       32.75       26.64     16.02 o 
  -9  -8   7      136.50      131.83     12.33 o 
  -8  -8   7       22.71       21.01     10.54 o 
  -7  -8   7      581.62      534.74     29.91 o 
  -6  -8   7      118.29      131.03     20.77 o 
  -5  -8   7      422.95      445.99     32.60 o 
  -4  -8   7     2250.77     2092.53     69.98 o 
  -3  -8   7     2645.53     2689.42     82.51 o 
  -2  -8   7     1426.12     1325.82     51.15 o 
  -1  -8   7        5.64        7.22     12.65 o 
   0  -8   7       41.33       28.33     13.71 o 
   1  -8   7      148.69      173.25     22.15 o 
   2  -8   7      509.72      478.06     27.35 o 
   3  -8   7     2033.10     1915.78     5:.97 o 
   4  -8   7     1682.53     1705.47     75.9: o 
   5  -8   7      906.59      986.23     46.33 o 
   6  -8   7     23:2.37     2251.01    109.45 o 
   7  -8   7     1273.84     1149.95     65.86 o 
   8  -8   7      358.25      318.25     38.88 o 
   9  -8   7       42.01       23.71     24.24 o 
  10  -8   7       72.44       34.06     38.61 o 
  11  -8   7       11.:0       -4.54     36.8: o 
 -13  -7   7        2.:1        -.37     18.81 o 
 -12  -7   7       12.41        8.39     27.82 o 
 -11  -7   7      358.26      384.90     26.98 o 
 -10  -7   7       96.98      119.15     21.03 o 
  -9  -7   7      105.58      156.1:     18.42 o 
  -8  -7   7      434.15      442.34     15.98 o 
  -7  -7   7      469.33      479.20     22.28 o 
  -6  -7   7      121.87      113.60     13.22 o 
  -5  -7   7     1158.52     11:6.69     42.:2 o 
  -4  -7   7     6579.93     6736.81    105.83 o 
  -3  -7   7     1310.78     1323.16     36.51 o 
  -2  -7   7      215.88      215.85     14.67 o 
  -1  -7   7      221.44      215.03     2:.34 o 
   0  -7   7      544.28      579.32     21.05 o 
   1  -7   7       39.18       35.3:      9.9: o 
   2  -7   7       37.53       51.96     11.78 o 
   3  -7   7     3178.90     3195.99     62.13 o 
   4  -7   7     3895.99     3899.63     71.44 o 
   5  -7   7     3224.61     3410.79     74.48 o 
   6  -7   7      813.99      894.65     36.88 o 
   7  -7   7       99.:7      100.:4     18.06 o 
   8  -7   7      222.67      264.03     34.52 o 
   9  -7   7       52.92        8.59     48.83 o 
  10  -7   7       26.84       33.97     23.84 o 
  11  -7   7       98.56      11:.36     47.12 o 
  12  -7   7       25.42      103.33     47.69 o 
 -13  -6   7        1.33       18.29     20.15 o 
 -12  -6   7      109.71      145.19     21.81 o 
 -11  -6   7      207.03      182.28     19.11 o 
 -10  -6   7      269.87      268.14     21.:1 o 
  -9  -6   7     1164.72     1153.71     61.44 o 
  -8  -6   7      241.34      274.26     20.91 o 
  -7  -6   7      127.64      116.58      9.37 o 
  -6  -6   7     3208.61     3150.22     54.97 o 
  -5  -6   7     5480.79     5489.47     84.14 o 
  -4  -6   7     3925.06     3826.36     66.51 o 
  -3  -6   7       70.05       80.63     10.16 o 
  -2  -6   7      261.33      23:.29     13.27 o 
  -1  -6   7      614.86      618.1:     25.43 o 
   0  -6   7     1330.09     1377.54     25.78 o 
   1  -6   7     1264.22     1317.11     27.58 o 
   2  -6   7      398.71      429.53     23.25 o 
   3  -6   7     1354.00     1453.86     41.41 o 
   4  -6   7     5:14.92     5773.67    101.26 o 
   5  -6   7      735.53      758.91     31.76 o 
   6  -6   7      206.38      238.47     20.42 o 
   7  -6   7      417.29      392.:1     44.50 o 
   8  -6   7      142.78      171.44     31.18 o 
   9  -6   7        4.37       22.:2     15.28 o 
  10  -6   7        8.05       29.28     18.94 o 
  11  -6   7      228.01      204.95     51.10 o 
  12  -6   7      341.26      461.57     68.6: o 
 -13  -5   7       28.00       41.31     16.97 o 
 -12  -5   7      257.29      312.38     26.46 o 
 -11  -5   7      119.17      104.56     17.86 o 
 -10  -5   7      592.48      562.31     25.40 o 
  -9  -5   7      167.70      173.78     13.83 o 
  -8  -5   7      660.42      688.22     27.08 o 
  -7  -5   7     2:31.62     3128.31     64.03 o 
  -6  -5   7     4017.73     3921.47     55.61 o 
  -5  -5   7       76.74       83.93      7.96 o 
  -4  -5   7      163.24      173.71     12.23 o 
  -3  -5   7     1718.00     1696.88     27.62 o 
  -2  -5   7       91.:5      101.24      6.55 o 
  -1  -5   7     2:53.68     2:30.56     36.94 o 
   0  -5   7     3906.46     3899.00     45.93 o 
   1  -5   7     2:71.:3     3179.36     75.02 o 
   2  -5   7     5392.73     5598.35     75.5: o 
   3  -5   7      626.18      674.05     23.32 o 
   4  -5   7     1257.71     1163.45     31.35 o 
   5  -5   7      625.39      632.69     46.87 o 
   6  -5   7      793.36      749.28     2:.79 o 
   7  -5   7       26.14       23.86     20.74 o 
   8  -5   7       56.91       78.71     19.35 o 
   9  -5   7         .81       11.61     12.82 o 
  10  -5   7      161.69      180.:6     23.48 o 
  11  -5   7     1277.57     1275.04     52.11 o 
  12  -5   7      873.87      837.98     82.32 o 
  13  -5   7       47.74       19.87     37.47 o 
 -13  -4   7       15.81       19.05     21.01 o 
 -12  -4   7      131.10      134.61     17.38 o 
 -11  -4   7      372.63      363.86     23.:0 o 
 -10  -4   7      159.03      164.46     23.56 o 
  -9  -4   7       62.17       64.73      9.05 o 
  -8  -4   7     5923.42     5981.73     87.16 o 
  -7  -4   7     3998.42     399:.63     84.22 o 
  -6  -4   7     1484.91     1463.17     36.5: o 
  -5  -4   7       14.68       13.85      4.97 o 
  -4  -4   7     4128.42     4045.43     52.14 o 
  -3  -4   7     3375.74     3479.51     38.58 o 
  -2  -4   7      184.10      202.14      8.35 o 
  -1  -4   7      708.80      731.12     15.18 o 
   0  -4   7     3526.23     359:.78     37.88 o 
   1  -4   7    15667.12    15809.38    140.42 o 
   2  -4   7     5586.63     5470.83     66.37 o 
   3  -4   7      296.81      312.91     14.60 o 
   4  -4   7     1381.70     1466.94     28.92 o 
   5  -4   7      722.91      733.74     22.18 o 
   6  -4   7      886.91      858.48     25.99 o 
   7  -4   7         .02       -8.21      8.21 o 
   8  -4   7      231.64      211.11     28.62 o 
   9  -4   7       20.08       24.36     16.92 o 
  10  -4   7        9.96        6.91     33.21 o 
  11  -4   7      983.18      999.24     56.48 o 
  12  -4   7     1199.66     1185.72     49.65 o 
  13  -4   7      537.74      551.27     70.97 o 
  14  -4   7      156.28      264.57     56.77 o 
 -13  -3   7      234.39      266.99     21.98 o 
 -12  -3   7      124.26      104.74     14.86 o 
 -11  -3   7      283.1:      285.72     20.43 o 
 -10  -3   7     1349.76     1396.92     41.16 o 
  -9  -3   7     1828.41     1788.34     33.31 o 
  -8  -3   7      317.13      318.07     13.65 o 
  -7  -3   7     1249.83     1260.7:     26.17 o 
  -6  -3   7     1392.35     1396.49     42.52 o 
  -5  -3   7      277.18      265.38     10.71 o 
  -4  -3   7     2279.83     2232.47     27.71 o 
  -3  -3   7     2965.85     2971.52     37.0: o 
  -2  -3   7     181:.22     1798.90     21.53 o 
  -1  -3   7     5494.35     5672.:2     49.89 o 
   0  -3   7    11428.29    11394.67    102.35 o 
   1  -3   7      650.69      563.72     13.07 o 
   2  -3   7     1281.11     1223.04     2:.56 o 
   3  -3   7     3265.47     3169.26     45.45 o 
   4  -3   7      138.76      169.70      8.46 o 
   5  -3   7       43.71       52.95      6.52 o 
   6  -3   7         .23       -5.19      5.38 o 
   7  -3   7       38.48       37.89      8.26 o 
   8  -3   7     1144.56     10:3.73     38.35 o 
   9  -3   7      439.14      458.53     24.55 o 
  10  -3   7      145.01      179.53     26.09 o 
  11  -3   7        6.13       -3.78     15.96 o 
  12  -3   7      433.85      382.67     37.99 o 
  13  -3   7      273.92      212.33     47.12 o 
  14  -3   7      213.83      200.41     48.83 o 
 -13  -2   7       25.26        6.95     11.22 o 
 -12  -2   7      122.99       86.37     13.18 o 
 -11  -2   7     1617.36     1619.49     42.72 o 
 -10  -2   7     2799.86     2762.64     61.88 o 
  -9  -2   7     1124.48     1138.0:     34.04 o 
  -8  -2   7      138.24      139.85      9.89 o 
  -7  -2   7      171.70      177.97      8.8: o 
  -6  -2   7      562.77      542.73     15.90 o 
  -5  -2   7       54.79       49.:0      8.36 o 
  -4  -2   7         .53        3.85      3.17 o 
  -3  -2   7     3715.37     3671.93     39.0: o 
  -2  -2   7     7982.38     784:.60     63.68 o 
  -1  -2   7     3388.11     3171.94     2:.19 o 
   0  -2   7      628.94      679.21     12.83 o 
   1  -2   7      456.63      429.55     10.76 o 
   2  -2   7     8926.82     9097.05     89.45 o 
   3  -2   7        6.14       25.18      5.21 o 
   4  -2   7      163.87      198.26      8.16 o 
   5  -2   7      312.66      320.08     11.97 o 
   6  -2   7      366.61      383.29     11.78 o 
   7  -2   7     1211.49     1152.7:     22.71 o 
   8  -2   7     5:21.67     5839.16     85.90 o 
   9  -2   7      772.33      755.34     25.74 o 
  10  -2   7      369.26      423.90     27.04 o 
  11  -2   7       24.35       23.74     13.71 o 
  12  -2   7        1.23       -8.7:     15.22 o 
  13  -2   7      567.25      533.78     41.99 o 
  14  -2   7     2089.38     2429.35    132.28 o 
  15  -2   7      629.47      700.59     77.21 o 
 -13  -1   7      138.66      11:.74     13.85 o 
 -12  -1   7     1249.44     1175.43     34.28 o 
 -11  -1   7     1388.88     1442.49     37.09 o 
 -10  -1   7     2251.16     2124.77     68.41 o 
  -9  -1   7      949.57      935.71     19.86 o 
  -8  -1   7        7.69       -2.84      6.25 o 
  -7  -1   7     1017.63      973.07     32.93 o 
  -6  -1   7     1456.:7     1397.46     23.95 o 
  -5  -1   7         .41        2.:7      3.55 o 
  -4  -1   7       69.52       55.62      6.53 o 
  -3  -1   7     394:.87     3772.46     38.12 o 
  -2  -1   7    10230.92     99:4.38     92.64 o 
  -1  -1   7     3186.32     2:85.:6     29.57 o 
   0  -1   7     4790.04     4778.84     46.24 o 
   1  -1   7     2863.:9     2918.17     33.89 o 
   2  -1   7     3996.17     4248.83     43.75 o 
   3  -1   7      655.47      656.88     14.44 o 
   4  -1   7      193.50      200.33      7.89 o 
   5  -1   7      234.18      193.65      9.33 o 
   6  -1   7     1264.16     1254.76     21.24 o 
   7  -1   7      322.26      329.91     10.:2 o 
   8  -1   7      141.65      143.17      8.99 o 
   9  -1   7     4053.81     405:.11     5:.29 o 
  10  -1   7     2663.52     2534.54     55.37 o 
  11  -1   7      174.61      170.82     25.44 o 
  12  -1   7        6.66       -6.38     11.:4 o 
  13  -1   7     1221.42     11:9.35     68.41 o 
  14  -1   7      809.23      773.26     76.64 o 
  15  -1   7      317.32      296.93     55.64 o 
 -13   0   7     1084.44     10:2.71     33.69 o 
 -12   0   7      296.28      282.08     17.03 o 
 -11   0   7      327.75      288.87     15.59 o 
  -6   0   7     1543.29     1427.86     83.46 o 
  -5   0   7     1705.78     1610.22     40.46 o 
  -4   0   7     5588.53     5747.62     66.73 o 
  -3   0   7     4273.07     4311.43     53.23 o 
  -2   0   7     1165.07     1053.26     13.92 o 
  -1   0   7     1765.14     1618.75     17.78 o 
   0   0   7     1598.44     1618.45     19.27 o 
   1   0   7      684.64      821.76     13.25 o 
   2   0   7      753.:5      751.15     13.24 o 
   3   0   7     3127.56     2:89.61     34.58 o 
   4   0   7     2800.95     2899.26     31.84 o 
   5   0   7     2662.04     2727.54     37.98 o 
   6   0   7     4624.77     4618.65     49.69 o 
   7   0   7      424.67      435.95     13.08 o 
   8   0   7       31.60       35.09      5.92 o 
   9   0   7       90.76       88.67      8.67 o 
  10   0   7      167.36      164.76     13.74 o 
  11   0   7     45:1.08     4667.15    11:.76 o 
  12   0   7     2529.47     2466.81     67.07 o 
  13   0   7       11.17       2:.26     17.46 o 
  14   0   7         .20      -15.39     15.39 o 
  15   0   7       71.39       49.39     35.1: o 
  16   0   7         .79       12.49     33.50 o 
 -13   1   7      517.29      511.48     23.69 o 
 -12   1   7      229.89      239.19     31.23 o 
 -11   1   7       90.16       67.07     19.59 o 
  -6   1   7     2462.61     2634.87    122.06 o 
  -5   1   7     8095.03     7557.17    249.80 o 
  -4   1   7     22:1.14     2029.89     87.43 o 
  -3   1   7     4876.59     4827.91     53.93 o 
  -2   1   7     1498.56     1429.46     20.77 o 
  -1   1   7     170:.75     179:.15     20.44 o 
   0   1   7      148.81      139.32      5.41 o 
   1   1   7      581.88      586.57     10.75 o 
   2   1   7      242.43      22:.36      7.66 o 
   3   1   7       13.07       23.89      3.81 o 
   4   1   7        7.79       18.77      4.19 o 
   5   1   7     2751.92     2733.84     34.42 o 
   6   1   7     2489.86     2511.03     31.42 o 
   7   1   7     1301.48     1311.31     21.46 o 
   8   1   7      134.69      140.52      7.99 o 
   9   1   7        1.75        1.31      5.64 o 
  10   1   7     2025.14     2004.67     33.01 o 
  11   1   7     4597.77     43:2.95    123.90 o 
  12   1   7      983.91     1019.26     41.45 o 
  13   1   7         .18       27.67     24.98 o 
  14   1   7       71.46       94.25     29.52 o 
  15   1   7       2:.13       12.49     32.36 o 
  16   1   7      287.71      258.89     51.66 o 
 -13   2   7     1159.51     1216.22     37.74 o 
 -12   2   7      594.33      570.28     24.27 o 
 -11   2   7       10.56       -7.28      8.22 o 
 -10   2   7      323.74      287.34     15.45 o 
  -6   2   7     1066.78     1156.48     75.51 o 
  -5   2   7     6265.84     5:92.97    212.33 o 
  -4   2   7     3130.22     2:54.33     58.32 o 
  -3   2   7     4773.65     4670.64     48.:5 o 
  -2   2   7         .87        4.47      2.90 o 
  -1   2   7      646.62      696.:2     11.34 o 
   0   2   7      627.26      710.62     10.74 o 
   1   2   7       34.33       46.70      3.87 o 
   2   2   7      855.07      830.43     13.44 o 
   3   2   7     4493.83     48:2.83     45.89 o 
   4   2   7        2.88       -1.05      2.91 o 
   5   2   7        5.95       -2.:1      2.:1 o 
   6   2   7      523.57      429.69     12.15 o 
   7   2   7     3299.37     3387.68     39.43 o 
   8   2   7     1260.76     1241.52     20.21 o 
   9   2   7      926.72      871.96     18.72 o 
  10   2   7     1767.87     1722.68     29.78 o 
  11   2   7      262.36      257.11     15.62 o 
  12   2   7      88:.98      833.22     36.66 o 
  13   2   7      114.85      100.32     20.56 o 
  14   2   7      166.38      179.14     24.99 o 
  15   2   7      165.85      175.:0     42.58 o 
  16   2   7       84.83       80.62     39.74 o 
 -13   3   7      137.26      162.38     17.61 o 
 -12   3   7      206.15      198.12     18.47 o 
 -11   3   7      179.62      198.87     16.75 o 
 -10   3   7      121.72      125.77     13.85 o 
  -9   3   7      666.81      651.21     22.:8 o 
  -8   3   7     1719.39     1756.82     44.57 o 
  -7   3   7     2604.92     24:4.58     93.39 o 
  -6   3   7      788.77      789.12     19.84 o 
  -5   3   7     3535.59     3673.49     56.95 o 
  -4   3   7     2211.3:     2100.02     29.46 o 
  -3   3   7      111.82      127.46      7.91 o 
  -2   3   7      711.68      758.29     10.94 o 
  -1   3   7         .84        2.41      2.81 o 
   0   3   7     1095.01     10:2.31     16.00 o 
   1   3   7       69.72       70.57      4.54 o 
   2   3   7     6182.52     5973.88     56.04 o 
   3   3   7     8062.90     8254.68     68.06 o 
   4   3   7       59.44       50.84      6.75 o 
   5   3   7      278.62      284.69      8.98 o 
   6   3   7      5:5.53      636.32     14.96 o 
   7   3   7     1629.94     1548.82     21.77 o 
   8   3   7     5:90.48     5891.:2     58.51 o 
   9   3   7     2:91.53     2:78.14     38.52 o 
  10   3   7      436.16      449.18     14.13 o 
  11   3   7      5:0.04      563.26     17.38 o 
  12   3   7        1.49       -8.34     12.89 o 
  13   3   7      277.18      273.3:     27.89 o 
  14   3   7       69.11      113.37     38.04 o 
  15   3   7      376.72      401.36     35.2: o 
  16   3   7      128.41      150.45     42.58 o 
  17   3   7     1147.72     1120.15     90.27 o 
 -12   4   7        6.65        6.53     11.:2 o 
 -11   4   7       73.23       77.61     13.63 o 
 -10   4   7        7.64        9.35     10.18 o 
  -9   4   7     1862.52     184:.54     47.77 o 
  -8   4   7     2107.27     2178.20     80.05 o 
  -7   4   7     2414.27     24:0.82     46.50 o 
  -6   4   7     1585.79     1460.:6     26.61 o 
  -5   4   7      129.25      139.27      8.42 o 
  -4   4   7         .95        -.90      3.92 o 
  -3   4   7     1914.59     1891.01     29.36 o 
  -2   4   7     1136.74     1157.62     15.92 o 
  -1   4   7        5.11        8.77      3.23 o 
   0   4   7      181.34      197.60      6.24 o 
   1   4   7     3381.62     3483.46     33.74 o 
   2   4   7     4437.42     4532.64     44.79 o 
   3   4   7     1068.02      881.81     14.87 o 
   4   4   7       74.74       39.9:      4.38 o 
   5   4   7       93.51       74.74      5.21 o 
   6   4   7     1877.63     1955.60     25.78 o 
   7   4   7     4480.92     4467.46     45.70 o 
   8   4   7     5332.85     5185.65     52.40 o 
   9   4   7     3359.76     3306.63     41.61 o 
  10   4   7       66.40       73.27      8.27 o 
  11   4   7       76.94       83.73      9.66 o 
  12   4   7      358.34      331.30     27.45 o 
  13   4   7       97.93       77.02     19.77 o 
  14   4   7      467.01      547.63     38.06 o 
  15   4   7     1270.6:     1334.09     57.69 o 
  16   4   7      625.36      661.42     70.3: o 
  17   4   7      358.45      367.89     57.91 o 
 -12   5   7      161.47      137.21     18.66 o 
 -11   5   7      581.81      597.32     53.94 o 
 -10   5   7      313.61      320.98     23.27 o 
  -9   5   7      101.84      10:.28     20.15 o 
  -8   5   7     4143.28     4203.01     85.89 o 
  -7   5   7     3758.36     3869.18     59.99 o 
  -6   5   7      471.79      46:.65     16.24 o 
  -5   5   7      166.51      163.01     10.19 o 
  -4   5   7     1212.8:     11:0.57     23.69 o 
  -3   5   7      695.77      723.60     16.60 o 
  -2   5   7     1588.94     1517.67     20.64 o 
  -1   5   7     1216.28     1233.16     18.35 o 
   0   5   7     1187.93     1156.97     15.63 o 
   1   5   7      395.61      452.69      9.57 o 
   2   5   7      223.43      264.06      9.88 o 
   3   5   7     1871.20     1859.10     23.37 o 
   4   5   7     2346.95     2263.54     25.39 o 
   5   5   7     5581.86     5372.97     44.94 o 
   6   5   7     3724.43     3597.09     39.98 o 
   7   5   7        1.39        7.26      4.37 o 
   8   5   7     3492.85     3405.12     39.34 o 
   9   5   7      471.82      453.93     13.39 o 
  10   5   7       21.:1       23.80      7.82 o 
  11   5   7      448.40      407.82     19.63 o 
  12   5   7      158.14      138.01     21.68 o 
  13   5   7      717.39      657.36     59.90 o 
  14   5   7     10:4.46     1068.27     51.12 o 
  15   5   7     1838.20     1828.28    101.91 o 
  16   5   7     1491.85     1569.23    100.:6 o 
  17   5   7      153.27      153.86     44.28 o 
 -11   6   7      932.48      914.14     40.15 o 
 -10   6   7      903.03      846.52     37.13 o 
  -9   6   7     1224.27     1222.01     49.68 o 
  -8   6   7     1059.25     1133.83     28.82 o 
  -7   6   7       36.7:       51.15     11.41 o 
  -6   6   7      402.21      419.76     21.72 o 
  -5   6   7      404.25      434.80     16.98 o 
  -4   6   7     1277.48     1316.22     22.69 o 
  -3   6   7      162.97      177.84      8.03 o 
  -2   6   7       16.17       14.82      4.3: o 
  -1   6   7     4077.34     4143.40     45.11 o 
   0   6   7     2:28.33     2810.16     31.48 o 
   1   6   7      661.28      599.22     12.35 o 
   2   6   7      103.06      122.65      6.98 o 
   3   6   7      853.21      829.91     19.88 o 
   4   6   7     9452.71     9725.2:    147.74 o 
   5   6   7     5037.31     4844.4:     49.91 o 
   6   6   7     1506.33     1487.49     24.49 o 
   7   6   7      834.83      815.46     17.06 o 
   8   6   7      266.24      258.90     10.97 o 
   9   6   7      465.59      439.50     14.47 o 
  10   6   7      312.62      318.03     15.74 o 
  11   6   7      177.71      198.65     17.14 o 
  12   6   7      311.2:      275.59     27.85 o 
  13   6   7     2356.16     22:0.97     76.19 o 
  14   6   7     1281.3:     1242.75     55.33 o 
  15   6   7     1022.40     1061.32    138.53 o 
  16   6   7      873.36      906.11     78.92 o 
  17   6   7      205.62      23:.15     48.83 o 
 -11   7   7      898.64      925.86     43.33 o 
 -10   7   7     1540.55     1594.82     5:.75 o 
  -9   7   7      983.62     1035.07     42.84 o 
  -8   7   7       33.67       28.04      9.69 o 
  -7   7   7      2:9.19      340.21     18.12 o 
  -6   7   7      5:1.85      596.58     22.33 o 
  -5   7   7        1.23        1.64      5.29 o 
  -4   7   7      462.60      438.21     13.20 o 
  -3   7   7      266.91      236.96     10.71 o 
  -2   7   7        3.96       11.:1      4.65 o 
  -1   7   7     1883.93     1925.92     25.81 o 
   0   7   7     1652.43     1653.39     29.58 o 
   1   7   7       59.89       64.50      5.62 o 
   2   7   7     1629.88     1623.63     23.20 o 
   3   7   7     48:7.6:     4985.48     52.05 o 
   4   7   7      704.:2      678.62     15.88 o 
   5   7   7     3104.14     2969.56     38.43 o 
   6   7   7    13417.27    13354.59    134.95 o 
   7   7   7       97.13       92.88      7.48 o 
   8   7   7     24:3.11     2477.53     38.13 o 
   9   7   7       48.39       39.7:      7.60 o 
  10   7   7      644.97      611.67     25.67 o 
  11   7   7      499.38      491.51     27.32 o 
  12   7   7     2421.06     22:3.21     78.92 o 
  13   7   7     1198.59     1221.11     54.56 o 
  14   7   7      486.25      424.54     79.1: o 
  15   7   7      359.66      2:9.41     56.49 o 
  16   7   7      339.98      353.13     58.48 o 
  17   7   7       70.83       5:.18     38.04 o 
 -10   8   7      464.27      465.13     33.72 o 
  -9   8   7      115.71      102.38     16.80 o 
  -8   8   7      469.74      492.40     26.98 o 
  -7   8   7      48:.43      486.37     26.43 o 
  -6   8   7       42.54       37.51     10.70 o 
  -5   8   7       47.27       48.76      7.49 o 
  -4   8   7      892.18      878.42     21.18 o 
  -3   8   7      673.58      661.39     17.57 o 
  -2   8   7     2563.19     24:8.18     37.03 o 
  -1   8   7      348.43      319.96     11.79 o 
   0   8   7        1.34       -1.81      4.22 o 
   1   8   7     8615.44     8644.37     82.93 o 
   2   8   7     8141.36     8133.74     87.43 o 
   3   8   7      136.50      122.24      7.65 o 
   4   8   7      524.60      531.77     20.22 o 
   5   8   7      997.22      985.75     28.06 o 
   6   8   7      918.21      891.33     19.87 o 
   7   8   7      144.76      151.53     11.49 o 
   8   8   7       93.95      105.61     10.59 o 
   9   8   7      175.53      182.67     14.61 o 
  10   8   7      612.15      648.76     27.16 o 
  11   8   7      894.80      937.01     46.38 o 
  12   8   7     2877.:6     2699.62    11:.08 o 
  13   8   7     1827.59     1749.08     67.04 o 
  14   8   7      657.83      5:9.73     93.68 o 
  15   8   7      293.1:      219.24     28.90 o 
  16   8   7        3.25      -28.39     28.39 o 
  17   8   7      398.71      402.53     64.15 o 
  -9   9   7      723.33      797.61     36.55 o 
  -8   9   7      42:.51      425.65     58.44 o 
  -7   9   7      269.41      281.35     27.22 o 
  -6   9   7      21:.27      238.79     15.57 o 
  -5   9   7       74.03       45.58     10.:0 o 
  -4   9   7     1302.14     1295.74     31.39 o 
  -3   9   7      499.19      504.82     19.98 o 
  -2   9   7        5.38        6.61      7.52 o 
  -1   9   7        1.39         .51      6.27 o 
   0   9   7     1769.62     1852.74     31.74 o 
   1   9   7     2475.39     2497.36     35.66 o 
   2   9   7     3107.21     3148.12     36.92 o 
   3   9   7     5:09.33     5873.85     58.54 o 
   4   9   7      850.16      879.83     17.78 o 
   5   9   7     1823.73     1798.13     34.84 o 
   6   9   7      375.48      394.51     16.79 o 
   7   9   7        7.09        6.39      7.43 o 
   8   9   7      418.64      444.93     19.7: o 
   9   9   7      648.07      679.31     33.45 o 
  10   9   7     21:9.3:     2142.39     70.31 o 
  11   9   7     1832.71     1753.06     66.01 o 
  12   9   7     1571.39     1689.75    175.72 o 
  13   9   7     1247.81     1161.59     55.69 o 
  14   9   7       29.12        4.25     18.25 o 
  15   9   7       39.12       23.85     34.63 o 
  16   9   7         .38      -23.28     31.23 o 
  17   9   7       19.63        2.84     35.77 o 
  -9  10   7      159.56      202.68     43.72 o 
  -8  10   7      132.16       90.27     34.63 o 
  -7  10   7       54.83       36.34     28.39 o 
  -6  10   7      106.15      105.15     16.26 o 
  -5  10   7       54.61       74.41     13.39 o 
  -4  10   7      210.18      180.83     16.67 o 
  -3  10   7      498.44      483.18     23.67 o 
  -2  10   7     1263.39     1295.05     34.10 o 
  -1  10   7     1802.48     1776.42     39.88 o 
   0  10   7       17.61       12.73      7.05 o 
   1  10   7       38.48       41.21      9.39 o 
   2  10   7     3119.11     3105.53     45.85 o 
   3  10   7     1502.70     1561.47     29.37 o 
   4  10   7      162.65      143.97      9.74 o 
   5  10   7       22.55       19.98     10.18 o 
   6  10   7      5:6.17      5:6.66     27.53 o 
   7  10   7      257.87      253.70     19.71 o 
   8  10   7     2891.45     2878.83     63.32 o 
   9  10   7     1591.:7     1521.42     50.79 o 
  10  10   7     1907.28     1903.56     58.63 o 
  11  10   7     10:8.13     1091.89     54.04 o 
  12  10   7      141.99       96.39     22.:3 o 
  13  10   7      125.83      119.69     24.28 o 
  14  10   7      96:.60     1087.67     69.55 o 
  15  10   7     1043.90     1062.24     87.:0 o 
  16  10   7      444.00      588.74     72.0: o 
  -8  11   7         .01      -14.19     2:.09 o 
  -7  11   7      483.08      467.25     59.04 o 
  -6  11   7     1278.86     1251.13     51.70 o 
  -5  11   7      129.25      122.42     18.84 o 
  -4  11   7         .44        1.91     15.27 o 
  -3  11   7      198.:2      160.31     38.32 o 
  -2  11   7     2069.28     2086.41     75.32 o 
  -1  11   7     2232.84     2172.66     63.06 o 
   0  11   7     1601.16     1568.21     50.23 o 
   1  11   7     1608.41     1610.17     79.24 o 
   2  11   7        9.66        1.21     11.:9 o 
   3  11   7       16.07        9.8:     10.86 o 
   4  11   7       81.91       67.44     13.23 o 
   5  11   7        3.97        4.89     10.25 o 
   6  11   7      126.17      132.80     16.98 o 
   7  11   7      663.91      674.86     2:.56 o 
   8  11   7      590.7:      629.56     63.44 o 
   9  11   7     3449.40     3592.09     86.:1 o 
  10  11   7     3934.24     4087.72     95.84 o 
  11  11   7       35.64        5.51     17.6: o 
  12  11   7      2:6.78      292.54     32.41 o 
  13  11   7      2:5.51      284.75     33.87 o 
  14  11   7      226.81      241.07     32.50 o 
  15  11   7        4.46        6.25     32.93 o 
  16  11   7        7.91       23.85     35.77 o 
  -7  12   7      249.91      289.55     50.53 o 
  -6  12   7      658.83      705.70     69.83 o 
  -5  12   7       56.83       43.71     17.04 o 
  -4  12   7       53.61       36.99     24.13 o 
  -3  12   7      179.96      163.13     27.82 o 
  -2  12   7     1033.10     1027.81     55.19 o 
  -1  12   7     3453.53     3386.58    176.85 o 
   0  12   7     1565.:2     1445.49     96.80 o 
   1  12   7         .57         .45     13.33 o 
   2  12   7      10:.62      11:.78     19.97 o 
   3  12   7      718.:8      647.6:     36.91 o 
   4  12   7         .17       -4.03     10.78 o 
   5  12   7      629.8:      565.84     29.71 o 
   6  12   7      435.91      479.76     28.39 o 
   7  12   7     1341.23     1319.78     43.57 o 
   8  12   7     1897.00     1965.31     62.23 o 
   9  12   7     2462.08     2431.75     70.97 o 
  10  12   7      214.34      210.06     24.96 o 
  11  12   7      107.67       87.86     34.35 o 
  12  12   7      2:6.03      346.25     37.02 o 
  13  12   7       12.18       39.55     22.78 o 
  14  12   7      186.83      187.35     49.96 o 
  15  12   7       87.34      107.87     46.55 o 
  16  12   7       89.65      100.49     44.85 o 
  -6  13   7      281.55      192.:3     44.85 o 
  -5  13   7     1459.48     1352.92    101.63 o 
  -4  13   7      210.28      243.83     35.27 o 
  -3  13   7       73.94       50.26     23.68 o 
  -2  13   7      358.:3      374.65     38.66 o 
  -1  13   7      678.86      622.88     48.33 o 
   0  13   7      44:.87      364.10     37.13 o 
   1  13   7      371.13      432.28     40.82 o 
   2  13   7       88.38      109.45     20.76 o 
   3  13   7      247.84      224.02     25.78 o 
   4  13   7      311.63      321.15     29.39 o 
   5  13   7     1459.42     1453.37     65.58 o 
   6  13   7     1569.80     1589.19     49.59 o 
   7  13   7     2076.66     2123.46     66.79 o 
   8  13   7      542.90      527.02     36.06 o 
   9  13   7      157.37      141.24     36.37 o 
  10  13   7      560.78      550.83     38.14 o 
  11  13   7     1983.82     2012.28     83.17 o 
  12  13   7      204.65      158.74     2:.44 o 
  13  13   7       71.22       28.67     27.82 o 
  14  13   7      438.08      437.73     68.13 o 
  15  13   7      553.59      472.93     72.0: o 
  -5  14   7      506.96      527.43     69.83 o 
  -4  14   7     1319.75     1172.03     67.67 o 
  -3  14   7     10:9.84      994.68     91.41 o 
  -2  14   7      145.37      151.17     42.01 o 
  -1  14   7        2.12       -1.55     20.03 o 
   0  14   7        9.1:       -6.11     19.87 o 
   1  14   7       23.22         .77     25.83 o 
   2  14   7       25.36       10.55     17.29 o 
   3  14   7      361.81      339.02     31.86 o 
   4  14   7      644.32      632.3:     41.04 o 
   5  14   7     1519.58     1405.35     57.64 o 
   6  14   7     2493.93     2540.0:    153.01 o 
   7  14   7     2159.96     2212.11     71.1: o 
   8  14   7      445.45      419.05     35.67 o 
   9  14   7       58.90       47.82     20.75 o 
  10  14   7       12.30       23.:5     26.97 o 
  11  14   7       34.34       12.59     20.37 o 
  12  14   7       26.26       50.70     25.28 o 
  13  14   7        5.59      -23.28     31.23 o 
  14  14   7      339.88      328.15     62.45 o 
  -3  15   7      431.87      402.83     70.12 o 
  -2  15   7       17.78       -8.52     34.63 o 
  -1  15   7      135.68      111.28     45.99 o 
   0  15   7         .06       -5.14     21.27 o 
   1  15   7       11.83       48.35     25.54 o 
   2  15   7      441.66      449.15     63.87 o 
   3  15   7      696.77      763.35     46.52 o 
   4  15   7     1966.97     2059.64     72.36 o 
   5  15   7      774.12      842.74     78.06 o 
   6  15   7      260.89      259.61     38.32 o 
   7  15   7      831.04      832.46     58.87 o 
   8  15   7     1045.19     10:7.7:     52.69 o 
   9  15   7      414.51      472.34     39.09 o 
  10  15   7       57.78       79.78     28.53 o 
  11  15   7      192.75      191.29     34.52 o 
  12  15   7       24.61       27.82     36.8: o 
  13  15   7      177.70      191.90     51.66 o 
  -2  16   7      361.21      381.94     87.15 o 
  -1  16   7       56.36      100.49     48.83 o 
   0  16   7        4.35         .57     37.47 o 
   1  16   7      342.55      249.20     41.33 o 
   2  16   7      619.34      543.96    193.60 o 
   3  16   7     1160.48     1096.4:     70.05 o 
   4  16   7     1738.73     176:.84     85.04 o 
   5  16   7      262.20      2:4.56     63.02 o 
   6  16   7        5.36       -1.50     29.24 o 
   7  16   7      348.17      330.79     42.03 o 
   8  16   7      355.59      326.64     42.95 o 
   9  16   7      149.34       98.15     33.91 o 
  10  16   7       21.87       36.47     28.45 o 
  11  16   7     1043.42     1068.48     97.65 o 
  12  16   7      597.3:      571.71     78.92 o 
   0  17   7       87.78       48.18     28.04 o 
   1  17   7      806.46      849.90     97.65 o 
   2  17   7      746.80      948.69    100.:6 o 
   3  17   7      468.02      395.:2     50.81 o 
   4  17   7      400.74      475.76     74.94 o 
   5  17   7     1313.33     1314.66     78.23 o 
   6  17   7       36.29       10.30     27.44 o 
   7  17   7       17.68       20.84     47.12 o 
   8  17   7       33.53       33.03     2:.53 o 
   9  17   7        8.98      -13.06     34.63 o 
  10  17   7       45.:1      -10.22     40.88 o 
  11  17   7      45:.38      453.06     74.94 o 
   4  18   7      711.:7      800.:8    100.:6 o 
   5  18   7     1155.14     1268.8:    116.95 o 
   6  18   7        9.46       21.41     31.11 o 
   7  18   7       48.29       78.06     34.35 o 
   8  18   7        6.52      -40.88     40.88 o 
  -6 -13   8      262.51      161.81     52.23 o 
  -5 -13   8     1925.36     2043.86    131.72 o 
  -4 -13   8     2716.04     2741.61    153.86 o 
  -3 -13   8      631.83      571.71     75.51 o 
  -2 -13   8       13.32        9.08     34.63 o 
  -1 -13   8        8.61       15.33     34.63 o 
   0 -13   8      253.58      234.48     55.64 o 
   1 -13   8      154.81      115.43     34.24 o 
   2 -13   8        8.39      -11.94     26.40 o 
   3 -13   8      176.90      166.51     49.11 o 
  -8 -12   8      710.79      969.13     90.84 o 
  -7 -12   8      533.14      398.55     64.72 o 
  -6 -12   8      688.35      643.25     77.21 o 
  -5 -12   8      780.18      873.18     86.30 o 
  -4 -12   8      802.42      833.44     84.03 o 
  -3 -12   8      904.12      861.64     57.26 o 
  -2 -12   8         .04       15.61     21.:8 o 
  -1 -12   8     1170.49     1231.98    114.12 o 
   0 -12   8      431.26      43:.48     44.94 o 
   1 -12   8        1.25      -21.14     21.14 o 
   2 -12   8       74.98       77.7:     29.70 o 
   3 -12   8      846.35      882.01     63.43 o 
   4 -12   8      577.29      571.02     67.56 o 
   5 -12   8      425.02      384.36     69.83 o 
  -9 -11   8      154.55      146.48     43.72 o 
  -8 -11   8      887.64      946.99     84.03 o 
  -7 -11   8     2028.94     2198.85    124.90 o 
  -6 -11   8      718.82      738.63     76.64 o 
  -5 -11   8       84.38       33.78     46.84 o 
  -4 -11   8      100.96       71.79     23.58 o 
  -3 -11   8       38.03       17.2:     20.44 o 
  -2 -11   8      315.17      265.03     33.88 o 
  -1 -11   8      371.:3      442.67     62.74 o 
   0 -11   8      168.88      165.78     25.99 o 
   1 -11   8     1243.34     1254.33     82.79 o 
   2 -11   8     1795.37     1736.66     98.22 o 
   3 -11   8      198.28      199.:9     36.07 o 
   4 -11   8       73.29       81.3:     31.23 o 
   5 -11   8      2:5.87      294.24     59.33 o 
   6 -11   8      213.99      195.30     53.37 o 
   7 -11   8       17.43       -7.95     34.06 o 
 -10 -10   8      199.74      122.06     41.44 o 
  -9 -10   8      785.51      758.:7     73.81 o 
  -8 -10   8     1587.32     1487.:4     97.65 o 
  -7 -10   8     2173.79     2196.73     76.58 o 
  -6 -10   8      765.64      741.84     49.11 o 
  -5 -10   8       32.95       16.78     18.25 o 
  -4 -10   8      411.70      434.37     38.59 o 
  -3 -10   8      884.13      888.36     62.74 o 
  -2 -10   8       54.76       84.20     34.35 o 
  -1 -10   8       13.77       -6.35     14.44 o 
   0 -10   8      516.88      525.11     36.02 o 
   1 -10   8     1091.89     1139.47     50.60 o 
   2 -10   8     1417.11     1481.94     58.21 o 
   3 -10   8      836.92      88:.84     59.41 o 
   4 -10   8      401.85      454.29     46.15 o 
   5 -10   8       68.21       59.70     68.98 o 
   6 -10   8        4.21       10.16     24.57 o 
   7 -10   8        6.63       26.74     26.29 o 
   8 -10   8      266.93      257.19     5:.75 o 
 -11  -9   8      180.24      277.06     49.39 o 
 -10  -9   8      887.48      893.05     74.37 o 
  -9  -9   8     1370.76     1431.70     46.:4 o 
  -8  -9   8      863.43      951.45     43.:0 o 
  -7  -9   8      701.77      651.12     80.34 o 
  -6  -9   8      710.27      642.16     39.93 o 
  -5  -9   8       41.60       29.53     17.53 o 
  -4  -9   8      991.39      927.50     70.12 o 
  -3  -9   8      186.39      194.80     63.02 o 
  -2  -9   8      176.69      133.64     33.21 o 
  -1  -9   8      310.03      317.18     27.92 o 
   0  -9   8      614.37      577.03     35.38 o 
   1  -9   8     1120.04     1127.25     48.16 o 
   2  -9   8      553.35      539.92     44.56 o 
   3  -9   8      150.57      186.88     31.02 o 
   4  -9   8       11.10       27.53     22.26 o 
   5  -9   8      411.80      427.92     35.71 o 
   6  -9   8     1169.07     1253.31     56.71 o 
   7  -9   8       10.58       -5.18     22.84 o 
   8  -9   8      575.0:      531.24     50.35 o 
   9  -9   8       19.24       13.63     38.04 o 
 -12  -8   8      776.42      737.49     67.56 o 
 -11  -8   8     1549.70     1675.98     95.10 o 
 -10  -8   8     1533.60     1474.:3     68.98 o 
  -9  -8   8     1093.54     10:1.86     54.40 o 
  -8  -8   8       51.88       31.89     12.25 o 
  -7  -8   8      122.35      114.83     16.49 o 
  -6  -8   8       82.85       81.38     18.37 o 
  -5  -8   8       31.36       38.45     15.94 o 
  -4  -8   8      196.92      192.69     41.44 o 
  -3  -8   8      677.67      5:8.24     38.87 o 
  -2  -8   8     1591.56     1547.23     62.26 o 
  -1  -8   8     1622.90     1500.46     50.52 o 
   0  -8   8      927.92      859.58     47.:5 o 
   1  -8   8        3.31      -11.:1     11.:1 o 
   2  -8   8       76.7:       49.72     16.66 o 
   3  -8   8       96.63       69.46     13.96 o 
   4  -8   8       75.61       84.00     17.46 o 
   5  -8   8      814.88      881.97     39.08 o 
   6  -8   8      90:.19      974.36     48.38 o 
   7  -8   8        4.15       22.92     18.32 o 
   8  -8   8      637.41      611.97     55.92 o 
   9  -8   8      671.04      735.63     56.75 o 
  10  -8   8      712.48      864.67     90.84 o 
 -12  -7   8      229.24      196.58     45.14 o 
 -11  -7   8     1216.9:     1236.68     52.92 o 
 -10  -7   8     1779.91     1804.41     53.09 o 
  -9  -7   8     1362.59     1444.67     47.29 o 
  -8  -7   8       10.81        -.61     12.76 o 
  -7  -7   8     1535.86     1599.58     39.09 o 
  -6  -7   8      431.90      419.28     25.81 o 
  -5  -7   8        5.06       12.85      9.67 o 
  -4  -7   8      214.61      231.01     26.55 o 
  -3  -7   8      864.14      769.82     33.83 o 
  -2  -7   8     1044.35      985.28     46.63 o 
  -1  -7   8     1865.82     1804.59     53.45 o 
   0  -7   8     1323.26     1303.23     45.69 o 
   1  -7   8      754.72      726.42     35.38 o 
   2  -7   8      417.31      448.06     22.98 o 
   3  -7   8      424.82      412.04     23.16 o 
   4  -7   8       12.38       20.03     11.58 o 
   5  -7   8        3.71        1.76     12.46 o 
   6  -7   8       23.24       48.10     14.90 o 
   7  -7   8      192.59      198.18     22.54 o 
   8  -7   8      248.49      213.60     27.36 o 
   9  -7   8      731.60      726.61     53.14 o 
  10  -7   8      561.45      562.0:     49.95 o 
  11  -7   8      484.41      350.29     61.32 o 
 -12  -6   8      828.50      852.22     47.69 o 
 -11  -6   8      164.08      194.95     23.59 o 
 -10  -6   8      227.71      225.47     20.25 o 
  -9  -6   8       87.92      100.48     23.82 o 
  -8  -6   8       15.24         .63     11.21 o 
  -7  -6   8       82.00       79.11     11.26 o 
  -6  -6   8     1132.32     1154.3:     26.88 o 
  -5  -6   8      461.70      469.24     21.18 o 
  -4  -6   8      333.21      341.86     19.36 o 
  -3  -6   8      915.73      830.38     27.96 o 
  -2  -6   8     2652.32     2540.41     46.88 o 
  -1  -6   8      736.88      845.14     23.23 o 
   0  -6   8        5.:5         .53      6.23 o 
   1  -6   8      621.05      646.78     23.82 o 
   2  -6   8     1503.33     1544.15     51.41 o 
   3  -6   8     344:.11     3479.30     81.86 o 
   4  -6   8        1.75       -9.32     10.12 o 
   5  -6   8      324.97      2:9.55     31.63 o 
   6  -6   8       52.75       47.:8     24.18 o 
   7  -6   8      2:5.5:      287.53     23.99 o 
   8  -6   8       87.15       90.75     17.36 o 
   9  -6   8      288.85      323.33     2:.03 o 
  10  -6   8     1164.07     1180.91     52.67 o 
  11  -6   8      913.10      912.36     86.86 o 
  12  -6   8      700.16      580.23     76.08 o 
 -13  -5   8      964.29     1005.29     43.49 o 
 -12  -5   8     1315.33     1360.93     49.92 o 
 -11  -5   8       69.85       65.06     17.88 o 
 -10  -5   8      513.36      525.23     2:.69 o 
  -9  -5   8        8.17       23.62     11.36 o 
  -8  -5   8     1633.41     1632.:0     66.28 o 
  -7  -5   8       77.23       88.62     13.74 o 
  -6  -5   8     2:60.99     2:17.85     45.82 o 
  -5  -5   8     1438.80     1454.45     29.20 o 
  -4  -5   8     1210.98     1221.37     24.:7 o 
  -3  -5   8     1884.96     189:.21     55.94 o 
  -2  -5   8      865.06      864.83     19.37 o 
  -1  -5   8       15.37       15.06      5.17 o 
   0  -5   8       91.81      105.64      9.84 o 
   1  -5   8     1092.62     1112.93     24.41 o 
   2  -5   8      856.81      914.40     27.11 o 
   3  -5   8      623.18      633.26     28.44 o 
   4  -5   8      335.97      340.37     22.41 o 
   5  -5   8     2038.81     1934.27     49.74 o 
   6  -5   8     1469.66     1504.97     44.63 o 
   7  -5   8      337.99      332.63     28.37 o 
   8  -5   8         .96        -.83     15.85 o 
   9  -5   8      400.:4      377.58     65.01 o 
  10  -5   8     1763.67     1827.52     62.58 o 
  11  -5   8     1973.98     1879.58     65.28 o 
  12  -5   8      981.74      969.70     88.57 o 
  13  -5   8      181.11      183.38     51.10 o 
 -13  -4   8     1393.67     1455.63     53.94 o 
 -12  -4   8      725.30      756.85     34.01 o 
 -11  -4   8        5.03       -4.88     11.96 o 
 -10  -4   8      246.21      234.25     21.05 o 
  -9  -4   8       69.08       92.92     12.43 o 
  -8  -4   8      138.0:      155.92     14.11 o 
  -7  -4   8      380.87      383.51     20.42 o 
  -6  -4   8      185.31      210.31     16.43 o 
  -5  -4   8     1899.96     186:.54     31.38 o 
  -4  -4   8     1991.80     2049.60     34.10 o 
  -3  -4   8      655.41      708.10     17.86 o 
  -2  -4   8      981.60      982.55     18.65 o 
  -1  -4   8     1874.44     1911.49     36.77 o 
   0  -4   8     1403.11     1489.74     22.:6 o 
   1  -4   8       47.88       48.92      7.04 o 
   2  -4   8      104.45       98.26      8.30 o 
   3  -4   8       14.43       10.40      7.22 o 
   4  -4   8       56.28       56.58      9.0: o 
   5  -4   8      979.53      964.17     23.:6 o 
   6  -4   8     1608.:1     1638.40     44.56 o 
   7  -4   8     1142.02     1123.4:     43.:3 o 
   8  -4   8     2282.56     2041.77     61.18 o 
   9  -4   8     1411.:3     1455.95     64.39 o 
  10  -4   8     1320.41     1391.30    153.86 o 
  11  -4   8      814.71      862.41     53.50 o 
  12  -4   8       79.03       80.23     20.16 o 
  13  -4   8       48.22        4.54     34.63 o 
  14  -4   8      170.58      145.91     48.83 o 
 -13  -3   8       63.94       43.17     17.5: o 
 -12  -3   8       12.17        6.46     12.37 o 
 -11  -3   8      495.17      486.81     28.39 o 
 -10  -3   8       28.00       14.73     13.91 o 
  -9  -3   8      809.:7      834.21     2:.84 o 
  -8  -3   8     1002.38      99:.78     27.98 o 
  -7  -3   8     1005.02     1005.49     27.93 o 
  -6  -3   8     2316.59     2274.62     46.53 o 
  -5  -3   8      745.83      739.37     23.85 o 
  -4  -3   8      747.68      757.21     16.21 o 
  -3  -3   8       47.67       59.42      5.85 o 
  -2  -3   8      626.25      657.05     13.35 o 
  -1  -3   8     4893.6:     5064.59     48.74 o 
   0  -3   8      106.56      127.99      7.82 o 
   1  -3   8      455.83      534.72     13.31 o 
   2  -3   8       5:.10       50.61      5.:1 o 
   3  -3   8     3467.78     3534.52     51.53 o 
   4  -3   8     2031.92     2068.66     40.64 o 
   5  -3   8     1381.12     1285.13     27.02 o 
   6  -3   8      207.52      224.88     12.91 o 
   7  -3   8     6102.36     5999.:2     91.65 o 
   8  -3   8     5:37.42     6166.32    103.17 o 
   9  -3   8     1551.23     1441.:1     50.29 o 
  10  -3   8      694.14      697.42     45.50 o 
  11  -3   8      499.31      523.88     45.42 o 
  12  -3   8       11.16      -22.70     31.23 o 
  13  -3   8      369.:1      315.09     55.07 o 
  14  -3   8      131.29      154.42     50.53 o 
 -13  -2   8       21.12        7.40     10.82 o 
 -12  -2   8       12.37        7.72     10.59 o 
 -11  -2   8        8.08        3.23     16.46 o 
 -10  -2   8       69.96       74.24     19.2: o 
  -9  -2   8      644.37      615.32     23.42 o 
  -8  -2   8     1017.32     1003.71     29.70 o 
  -7  -2   8     1399.59     1414.70     2:.60 o 
  -6  -2   8     3835.03     3805.36     64.15 o 
  -5  -2   8      178.58      193.75     12.48 o 
  -4  -2   8     1465.54     1416.32     35.45 o 
  -3  -2   8      688.96      719.42     13.22 o 
  -2  -2   8      814.14      836.86     15.04 o 
  -1  -2   8      573.77      639.87     11.:3 o 
   0  -2   8     1047.16     1063.14     22.58 o 
   1  -2   8      594.7:      588.77     13.75 o 
   2  -2   8     3682.33     3541.98     40.07 o 
   3  -2   8     3606.85     3671.80     44.75 o 
   4  -2   8      277.01      271.34     11.78 o 
   5  -2   8      342.51      366.81     23.72 o 
   6  -2   8      915.58      983.09     21.99 o 
   7  -2   8     3913.58     3812.17     57.09 o 
   8  -2   8     1668.73     1652.79     42.18 o 
   9  -2   8     2642.30     2586.61     57.00 o 
  10  -2   8      172.58      132.81     18.76 o 
  11  -2   8      523.70      481.58     38.55 o 
  12  -2   8        7.88       -7.78     16.28 o 
  13  -2   8       14.57       13.13     19.64 o 
  14  -2   8      419.03      449.08     66.43 o 
  15  -2   8     1347.79     1231.99     99.92 o 
 -12  -1   8      260.78      269.11     22.14 o 
 -11  -1   8      313.63      2:4.67     24.41 o 
 -10  -1   8       37.65       38.76      8.22 o 
  -9  -1   8     1081.10     1070.65     27.67 o 
  -8  -1   8     1904.88     1909.43     54.22 o 
  -7  -1   8     1092.79     1063.52     26.09 o 
  -6  -1   8        1.48         .00      5.22 o 
  -5  -1   8      809.17      826.14     17.6: o 
  -4  -1   8     2098.67     2081.95     31.40 o 
  -3  -1   8     2312.38     2261.11     28.41 o 
  -2  -1   8       10.29        3.19      3.29 o 
  -1  -1   8     1396.45     1458.71     17.43 o 
   0  -1   8       19.2:       12.51      3.83 o 
   1  -1   8     6273.51     6530.33     66.07 o 
   2  -1   8      355.22      380.88     10.56 o 
   3  -1   8      253.39      2:0.22     12.37 o 
   4  -1   8     8171.68     8092.97     77.97 o 
   5  -1   8     8777.21     8751.17     89.:1 o 
   6  -1   8     1181.75     1213.64     22.98 o 
   7  -1   8     3971.35     383:.90     48.55 o 
   8  -1   8     2573.07     2578.06     40.75 o 
   9  -1   8        9.07        -.80     10.90 o 
  10  -1   8       66.79       91.38     16.20 o 
  11  -1   8      258.61      244.28     23.36 o 
  12  -1   8      320.28      350.64     27.76 o 
  13  -1   8      707.16      699.:3     46.86 o 
  14  -1   8      730.49      785.18     78.35 o 
  15  -1   8      495.28      487.69     69.26 o 
  -6   0   8      167.11      173.73     12.49 o 
  -5   0   8     1092.48     10:9.5:     19.64 o 
  -4   0   8      239.22      277.38      9.28 o 
  -3   0   8     2104.46     2122.78     31.05 o 
  -2   0   8      180.:0      171.47      6.24 o 
  -1   0   8     4145.18     4351.21     40.88 o 
   0   0   8     4993.31     4966.23     47.54 o 
   1   0   8      210.81      205.70      7.49 o 
   2   0   8      281.35      286.6:      9.04 o 
   3   0   8     2430.88     2228.44     27.77 o 
   4   0   8     9257.0:     9180.92     85.27 o 
   5   0   8    13383.46    13169.95    107.14 o 
   6   0   8     42:8.82     4410.23     52.16 o 
   7   0   8      720.33      690.43     16.24 o 
   8   0   8      294.66      279.48     11.77 o 
   9   0   8      842.69      836.02     28.87 o 
  10   0   8       50.90       54.18     12.63 o 
  11   0   8       15.47       17.59     13.31 o 
  12   0   8      831.02      843.84     45.94 o 
  13   0   8      380.55      382.:4     36.61 o 
  14   0   8      455.43      449.50     57.91 o 
  15   0   8     1317.42     1275.71     95.38 o 
  16   0   8     10:2.45     1281.39     98.79 o 
  -5   1   8      218.74      152.72     32.36 o 
  -4   1   8     1515.25     1566.68     25.57 o 
  -3   1   8     1323.16     1365.28     22.64 o 
  -2   1   8      117.91      124.84      5.05 o 
  -1   1   8     2351.3:     2336.69     27.91 o 
   0   1   8     1656.80     1557.83     18.82 o 
   1   1   8     2839.49     2728.33     29.55 o 
   2   1   8     4002.03     3952.57     42.:7 o 
   3   1   8     2251.69     2192.07     26.95 o 
   4   1   8     6977.48     713:.64     73.24 o 
   5   1   8     9169.08     9185.49     78.03 o 
   6   1   8     1012.28     1007.47     29.64 o 
   7   1   8         .97       -4.26      4.26 o 
   8   1   8        5.83        3.50      5.35 o 
   9   1   8      152.82      173.28     10.96 o 
  10   1   8     1275.31     1277.83     2:.72 o 
  11   1   8     3763.42     3661.09     84.36 o 
  12   1   8      488.48      514.60     45.31 o 
  13   1   8       42.67       18.92     17.12 o 
  14   1   8      278.21      271.11     2:.79 o 
  15   1   8      159.62      166.92     45.99 o 
  16   1   8      133.36       24.41     36.34 o 
 -13   2   8      287.5:      229.37     24.41 o 
 -12   2   8      245.53      223.83     15.64 o 
  -5   2   8      190.28      193.80     25.83 o 
  -4   2   8        1.32         .37      4.73 o 
  -3   2   8     23:5.04     2296.13     31.76 o 
  -2   2   8         .95        1.97      3.44 o 
  -1   2   8      42:.22      428.33      9.2: o 
   0   2   8      817.52      766.67     11.73 o 
   1   2   8     5:35.25     5828.32     51.57 o 
   2   2   8    10463.31    10329.74     97.32 o 
   3   2   8     4848.83     4796.42     51.28 o 
   4   2   8     3635.31     3614.57     43.62 o 
   5   2   8     2113.75     2224.56     24.47 o 
   6   2   8        1.58         .87      4.26 o 
   7   2   8      151.3:      132.55     10.11 o 
   8   2   8        3.92        8.77      5.14 o 
   9   2   8      810.42      812.:7     18.27 o 
  10   2   8     1813.06     1789.55     36.34 o 
  11   2   8      596.67      551.14     2:.46 o 
  12   2   8     1424.90     1459.25     49.95 o 
  13   2   8     2485.15     2399.66     81.08 o 
  14   2   8      229.55      193.97     27.56 o 
  15   2   8      124.49       76.64     38.61 o 
  16   2   8      100.47       92.54     40.88 o 
 -12   3   8      323.3:      299.68     19.26 o 
 -11   3   8       32.85       43.98     10.23 o 
 -10   3   8      519.55      484.80     20.27 o 
  -9   3   8      582.37      615.86     31.79 o 
  -8   3   8       80.22       81.66      7.11 o 
  -7   3   8      927.15      925.65     19.65 o 
  -6   3   8     1428.35     1541.98     48.83 o 
  -5   3   8       80.51       73.57     13.11 o 
  -4   3   8     2263.33     2239.18     31.57 o 
  -3   3   8       85.:6       93.27      6.14 o 
  -2   3   8       64.97       78.75      5.65 o 
  -1   3   8       64.01       65.07      4.67 o 
   0   3   8        7.05        2.06      2.82 o 
   1   3   8    13387.54    13318.83    115.04 o 
   2   3   8    15993.53    16345.34    139.63 o 
   3   3   8     4537.78     4578.65     49.57 o 
   4   3   8      327.66      333.53     14.00 o 
   5   3   8      668.78      780.82     16.72 o 
   6   3   8      116.67      131.26      8.14 o 
   7   3   8        4.81        5.15      4.41 o 
   8   3   8     1479.:6     1441.21     21.15 o 
   9   3   8     1681.14     1623.10     24.58 o 
  10   3   8        6.92        3.62      6.63 o 
  11   3   8     1484.28     1524.14     37.21 o 
  12   3   8     2686.40     2588.53     81.88 o 
  13   3   8      713.:0      729.18     43.21 o 
  14   3   8      434.29      403.35     35.13 o 
  15   3   8        4.04       26.63     40.03 o 
  16   3   8        1.55      -27.25     2:.66 o 
  17   3   8      188.84      225.96     51.66 o 
 -12   4   8      138.29      126.60     15.45 o 
 -11   4   8      176.:8      190.22     24.13 o 
 -10   4   8      408.23      415.11     41.73 o 
  -9   4   8      180.80      204.49     36.34 o 
  -8   4   8      211.16      198.11     12.35 o 
  -7   4   8       79.03       88.54      8.36 o 
  -6   4   8      312.63      352.59     12.39 o 
  -5   4   8       20.82       34.01      5.32 o 
  -4   4   8      163.87      197.42      9.83 o 
  -3   4   8     1792.54     1745.42     28.14 o 
  -2   4   8     2361.6:     2252.21     25.89 o 
  -1   4   8     3741.00     3693.97     39.38 o 
   0   4   8     7372.86     7559.34     65.12 o 
   1   4   8     1445.10     1403.28     17.87 o 
   2   4   8     2:83.47     3133.40     35.91 o 
   3   4   8     2679.72     2777.46     31.71 o 
   4   4   8       96.71      111.15      8.00 o 
   5   4   8      824.35      848.74     22.34 o 
   6   4   8       41.71       55.61      6.36 o 
   7   4   8      98:.88      966.76     19.59 o 
   8   4   8     3151.14     3128.40     36.55 o 
   9   4   8     2793.69     2889.34     50.92 o 
  10   4   8      778.26      791.85     22.85 o 
  11   4   8      162.38      137.93     16.41 o 
  12   4   8      106.85       80.35     19.92 o 
  13   4   8       49.10       19.04     19.59 o 
  14   4   8     1060.45      899.67     72.95 o 
  15   4   8      728.86      683.89     44.19 o 
  16   4   8         .38       43.15     34.06 o 
  17   4   8       86.86       42.58     38.61 o 
 -12   5   8      149.95       99.83     20.44 o 
 -11   5   8       42.62       25.26     12.85 o 
 -10   5   8      252.22      270.11     38.32 o 
  -9   5   8      799.:0      833.63     32.09 o 
  -8   5   8       95.86      106.79     11.14 o 
  -7   5   8      867.56      898.83     20.27 o 
  -6   5   8      264.09      241.26     12.52 o 
  -5   5   8       61.04       54.28      7.05 o 
  -4   5   8      494.72      432.16     14.09 o 
  -3   5   8      724.17      786.98     18.52 o 
  -2   5   8     5842.96     5884.85     59.21 o 
  -1   5   8     8648.34     8426.51     81.61 o 
   0   5   8     6467.29     6366.40     56.89 o 
   1   5   8      519.37      489.97     10.22 o 
   2   5   8     4129.54     4289.48     43.86 o 
   3   5   8      108.62      125.81      5.93 o 
   4   5   8      399.58      439.57     11.60 o 
   5   5   8      241.13      218.10      8.44 o 
   6   5   8     1871.05     188:.74     25.63 o 
   7   5   8      248.20      23:.90      9.21 o 
   8   5   8      5:1.0:      594.68     14.09 o 
   9   5   8     4691.78     4612.56     52.03 o 
  10   5   8     2071.89     2110.52     38.76 o 
  11   5   8      118.65      108.58     12.20 o 
  12   5   8         .65        2.32     21.86 o 
  13   5   8       11.42        6.79     15.44 o 
  14   5   8      425.12      447.13     36.28 o 
  15   5   8      748.44      772.41     46.38 o 
  16   5   8       5:.19        8.52     2:.66 o 
  17   5   8      378.93      333.83     56.77 o 
 -11   6   8      340.31      351.30     63.87 o 
 -10   6   8      794.38      876.93     36.93 o 
  -9   6   8      299.49      286.67     23.64 o 
  -8   6   8      124.22      195.98     20.18 o 
  -7   6   8      21:.22      218.95     12.66 o 
  -6   6   8      24:.48      278.22     15.00 o 
  -5   6   8      613.26      646.99     20.05 o 
  -4   6   8      11:.28      131.32      9.89 o 
  -3   6   8      477.45      523.14     12.50 o 
  -2   6   8     1389.65     1414.84     21.11 o 
  -1   6   8     8769.98     8685.27     80.17 o 
   0   6   8     7779.28     7941.06     70.18 o 
   1   6   8      158.95      152.71      6.72 o 
   2   6   8      645.26      756.86     14.11 o 
   3   6   8       18.72       13.98      4.65 o 
   4   6   8       36.92       38.2:      5.21 o 
   5   6   8      965.27      959.11     17.67 o 
   6   6   8      114.40      102.28      7.80 o 
   7   6   8     2130.15     2198.64     32.45 o 
   8   6   8      23:.69      273.01     11.62 o 
   9   6   8     1548.45     1555.84     29.78 o 
  10   6   8     3634.17     343:.59     66.50 o 
  11   6   8     1025.79     1035.43     64.80 o 
  12   6   8      167.40      202.68     51.95 o 
  13   6   8         .59       -9.48     24.98 o 
  14   6   8        3.30       21.22     23.56 o 
  15   6   8      191.59      198.49     39.17 o 
  16   6   8        1.78       37.47     35.1: o 
  17   6   8      227.59      248.10     51.10 o 
 -11   7   8      154.42      192.83     22.:8 o 
 -10   7   8       13.83       18.91     14.55 o 
  -9   7   8        9.06       -9.65     11.:4 o 
  -8   7   8      732.48      730.40     29.32 o 
  -7   7   8      562.2:      5:1.81     20.33 o 
  -6   7   8     1052.00     1129.9:     29.82 o 
  -5   7   8     1739.93     1837.50     38.87 o 
  -4   7   8     1577.:4     1638.24     26.46 o 
  -3   7   8     3188.21     3230.19     43.:6 o 
  -2   7   8     3711.57     3615.50     48.46 o 
  -1   7   8       61.27       74.17      6.26 o 
   0   7   8      541.20      540.99     13.64 o 
   1   7   8     1699.64     1734.04     23.:5 o 
   2   7   8         .47        -.99      4.08 o 
   3   7   8      118.38      121.92      7.30 o 
   4   7   8      202.:2      236.06     11.36 o 
   5   7   8     176:.21     1667.82     26.87 o 
   6   7   8    15483.36    15579.93    148.61 o 
   7   7   8     2423.43     2528.32     49.41 o 
   8   7   8        3.17         .94      5.:5 o 
   9   7   8        2.58        5.95      6.81 o 
  10   7   8      5:5.26      575.59     25.65 o 
  11   7   8      915.52      884.82     37.42 o 
  12   7   8     1508.25     1393.75     65.01 o 
  13   7   8      427.46      357.89     33.52 o 
  14   7   8       26.47       17.11     17.42 o 
  15   7   8      260.03      213.24     29.16 o 
  16   7   8      153.46      136.82     42.01 o 
  17   7   8        9.22         .57     31.79 o 
 -10   8   8      167.76      162.36     52.80 o 
  -9   8   8       65.09       52.34     17.46 o 
  -8   8   8       45.13       76.81     14.70 o 
  -7   8   8        1.24       -4.85     10.49 o 
  -6   8   8       35.13       15.83      9.42 o 
  -5   8   8     1776.99     1749.97     41.98 o 
  -4   8   8     4839.09     4931.57     63.29 o 
  -3   8   8     1213.56     1224.1:     29.39 o 
  -2   8   8     1330.95     1378.52     26.53 o 
  -1   8   8       26.65       18.79      5.89 o 
   0   8   8     2:57.28     2993.36     36.68 o 
   1   8   8       48.49       34.69      5.43 o 
   2   8   8      934.51      923.79     18.87 o 
   3   8   8        8.84       14.14      4.86 o 
   4   8   8      474.63      462.89     13.24 o 
   5   8   8     1801.06     1868.83     29.86 o 
   6   8   8     5777.41     5682.74     88.25 o 
   7   8   8     1717.47     1702.80     33.79 o 
   8   8   8     1480.68     1503.34     32.03 o 
   9   8   8      382.34      389.:5     17.2: o 
  10   8   8      156.18      161.03     19.48 o 
  11   8   8      416.02      504.29     2:.55 o 
  12   8   8      246.66      287.08     29.17 o 
  13   8   8      103.23      131.38     39.17 o 
  14   8   8      705.90      702.24     45.49 o 
  15   8   8      568.63      594.24     61.03 o 
  16   8   8       43.81       36.34     36.8: o 
  17   8   8       70.18       56.21     39.17 o 
  -9   9   8      414.31      446.06     34.86 o 
  -8   9   8      716.47      748.68     34.38 o 
  -7   9   8        7.58       24.31     13.94 o 
  -6   9   8      42:.50      484.04     28.54 o 
  -5   9   8     3767.88     3862.85     58.62 o 
  -4   9   8     2549.73     2579.92     50.40 o 
  -3   9   8     1655.93     1668.50     35.6: o 
  -2   9   8     1138.89     1177.1:     31.65 o 
  -1   9   8      491.87      479.25     17.53 o 
   0   9   8      805.39      781.34     19.8: o 
   1   9   8      191.69      209.32     13.38 o 
   2   9   8        6.86         .03      4.79 o 
   3   9   8     1594.57     1500.49     28.45 o 
   4   9   8     3731.03     370:.01     55.45 o 
   5   9   8      526.32      563.09     19.49 o 
   6   9   8       47.14       35.28     10.43 o 
   7   9   8     1939.31     2033.83     38.94 o 
   8   9   8     1043.19     1075.30     48.18 o 
   9   9   8      716.84      757.23     35.05 o 
  10   9   8       10.05        1.90     12.78 o 
  11   9   8      134.66      129.75     19.42 o 
  12   9   8       12.91       22.85     26.68 o 
  13   9   8      219.57      152.04     27.08 o 
  14   9   8        3.58      -16.80     16.80 o 
  15   9   8       39.15       39.74     34.63 o 
  16   9   8      466.04      588.18     71.54 o 
  17   9   8      403.75      419.56     66.99 o 
  -8  10   8     1508.:5     1563.55     91.41 o 
  -7  10   8     11:1.35     1091.36    114.68 o 
  -6  10   8      865.44      951.55     38.26 o 
  -5  10   8     1088.66     1080.62     33.48 o 
  -4  10   8      350.64      321.4:     29.34 o 
  -3  10   8      614.24      641.86     26.68 o 
  -2  10   8      299.4:      336.80     19.19 o 
  -1  10   8      201.42      197.88     15.12 o 
   0  10   8       98.84      118.77     12.67 o 
   1  10   8      800.12      759.:2     20.73 o 
   2  10   8     5064.43     5112.91     72.9: o 
   3  10   8    10792.07    10495.35    160.74 o 
   4  10   8     1385.88     1316.48     38.75 o 
   5  10   8       83.81       96.60     14.18 o 
   6  10   8      186.84      193.:9     17.94 o 
   7  10   8     2009.00     1995.35     50.29 o 
   8  10   8      246.31      273.45     24.26 o 
   9  10   8      349.38      402.24     28.85 o 
  10  10   8      279.62      278.73     25.99 o 
  11  10   8      452.25      431.02     31.41 o 
  12  10   8      913.07      946.16     51.89 o 
  13  10   8       38.77       51.73     21.83 o 
  14  10   8        1.04       15.54     19.63 o 
  15  10   8      351.37      264.00     52.23 o 
  16  10   8      147.65      197.57     50.53 o 
  -8  11   8      921.30      985.03     78.92 o 
  -7  11   8     2286.03     2568.45    124.33 o 
  -6  11   8      469.08      494.65     26.84 o 
  -5  11   8      473.44      429.55     33.35 o 
  -4  11   8      619.22      685.50     92.54 o 
  -3  11   8        2.4:        1.18     15.52 o 
  -2  11   8       59.81       51.11     34.06 o 
  -1  11   8       61.13       66.43     20.69 o 
   0  11   8      213.56      170.56     26.27 o 
   1  11   8     2646.65     2579.29     67.65 o 
   2  11   8      871.45      896.38     39.85 o 
   3  11   8      818.60      915.41     39.96 o 
   4  11   8     2863.53     2894.88     63.58 o 
   5  11   8     1069.66     1070.09     36.73 o 
   6  11   8      169.93      169.48     18.22 o 
   7  11   8        2.19        -.45     10.97 o 
   8  11   8     1090.81     1180.51     45.26 o 
   9  11   8      86:.60      859.28     41.13 o 
  10  11   8      216.05      237.27     25.54 o 
  11  11   8      163.87      118.11     25.87 o 
  12  11   8       29.97       23.91     19.64 o 
  13  11   8      197.66      162.98     57.34 o 
  14  11   8      182.63      201.81     31.37 o 
  15  11   8      227.03      225.39     52.80 o 
  16  11   8      707.49      815.27     84.59 o 
  -7  12   8      981.79      958.91     80.62 o 
  -6  12   8      347.86      403.66     57.34 o 
  -5  12   8      5:0.08      530.27     66.43 o 
  -4  12   8       78.61       5:.00     21.26 o 
  -3  12   8       23.53       12.35     18.14 o 
  -2  12   8       14.86       14.19     28.39 o 
  -1  12   8      526.94      475.29     40.32 o 
   0  12   8     2:29.:7     3114.62     99.71 o 
   1  12   8     2:52.53     2803.78    231.35 o 
   2  12   8        3.20       -1.90     16.51 o 
   3  12   8      21:.69      216.60     24.15 o 
   4  12   8      916.81      962.63     61.35 o 
   5  12   8     1421.73     1373.59     43.72 o 
   6  12   8     1347.18     1291.54     42.84 o 
   7  12   8       21.:9       26.96     13.30 o 
   8  12   8      409.29      373.65     44.18 o 
   9  12   8       98.49       69.53     19.31 o 
  10  12   8       16.60       -2.:6     15.60 o 
  11  12   8      107.04      108.70     42.01 o 
  12  12   8      238.33      222.32     58.48 o 
  13  12   8      275.45      256.85     34.58 o 
  14  12   8       32.24       15.90     31.79 o 
  15  12   8      571.56      635.2:     75.51 o 
  16  12   8     1193.12     1360.87    106.17 o 
  -6  13   8      338.08      384.36     61.32 o 
  -5  13   8       19.63      -11.18     23.56 o 
  -4  13   8         .78       19.2:     34.06 o 
  -3  13   8       82.81      126.95     26.82 o 
  -2  13   8      685.60      5:9.4:     45.80 o 
  -1  13   8     1052.57      879.07     53.63 o 
   0  13   8     1150.79     1082.92     59.72 o 
   1  13   8     1497.31     1376.32    101.91 o 
   2  13   8      351.46      378.14     31.88 o 
   3  13   8        2.38       12.83     15.11 o 
   4  13   8      138.01       92.43     20.50 o 
   5  13   8     1391.37     1413.89     55.07 o 
   6  13   8      565.02      627.16     33.20 o 
   7  13   8        1.78        2.82     14.39 o 
   8  13   8     1119.97     1082.74     48.84 o 
   9  13   8        6.98      -13.97     13.97 o 
  10  13   8       12.35       14.29     18.41 o 
  11  13   8      375.:4      366.13     39.72 o 
  12  13   8      101.48      116.73     48.54 o 
  13  13   8      540.73      538.99     46.61 o 
  14  13   8      593.06      596.69     75.51 o 
  15  13   8      868.67      859.56     88.57 o 
  -5  14   8       61.50      115.25     42.01 o 
  -4  14   8         .34        6.25     22.91 o 
  -3  14   8      784.:1      574.55     75.51 o 
  -2  14   8      766.78      788.66     65.29 o 
  -1  14   8      351.81      367.79     82.89 o 
   0  14   8      139.46      100.83     27.67 o 
   1  14   8      935.75      918.40     57.78 o 
   2  14   8      693.73      794.48     93.96 o 
   3  14   8       48.83       67.39     23.19 o 
   4  14   8         .82       23.26     17.27 o 
   5  14   8      108.03      135.45     24.67 o 
   6  14   8      108.84      11:.23     24.58 o 
   7  14   8       12.79       -6.22     22.87 o 
   8  14   8       12.12        9.52     17.31 o 
   9  14   8      260.88      270.71     36.51 o 
  10  14   8      682.:3      698.87     42.44 o 
  11  14   8       68.14       45.37     24.73 o 
  12  14   8       55.36       47.33     25.84 o 
  13  14   8     1416.97     1543.68    111.84 o 
  14  14   8      987.82      884.54     89.13 o 
  -3  15   8     10:8.03     1077.00     98.79 o 
  -2  15   8      163.09      187.35     52.80 o 
  -1  15   8      394.29      422.40     66.99 o 
   0  15   8        2.12        3.42     33.50 o 
   1  15   8      279.12      252.65     38.92 o 
   2  15   8     1260.12     11:5.75    136.83 o 
   3  15   8      987.47      944.46     61.81 o 
   4  15   8       16.58       -8.34     17.37 o 
   5  15   8      793.54      761.17     45.98 o 
   6  15   8         .16       -1.18     35.1: o 
   7  15   8        5.08       -3.34     25.21 o 
   8  15   8         .98       17.63     24.40 o 
   9  15   8       18.18       28.17     21.59 o 
  10  15   8       22.:5       52.02     26.24 o 
  11  15   8      650.85      548.53     66.99 o 
  12  15   8     1377.24     1566.96    113.55 o 
  13  15   8      932.91      995.25     94.81 o 
  14  15   8      403.23      396.28     66.99 o 
  -2  16   8      669.57      625.72     65.29 o 
  -1  16   8      205.84      209.50     57.91 o 
   0  16   8       98.27       80.05     46.55 o 
   1  16   8      212.83      244.70     57.34 o 
   2  16   8      446.08      447.38     49.74 o 
   3  16   8      515.27      561.15     53.75 o 
   4  16   8         .24      -15.57     19.66 o 
   5  16   8      212.08      196.10     37.41 o 
   6  16   8       94.:6      132.69     38.89 o 
   7  16   8       84.93       49.99     35.48 o 
   8  16   8      221.95      223.56     39.02 o 
   9  16   8       45.53       16.71     42.01 o 
  10  16   8      177.:6      135.38     33.12 o 
  11  16   8      912.84     1130.37    100.49 o 
  12  16   8      410.33      42:.35     71.54 o 
   0  17   8      108.76      125.47     52.80 o 
   1  17   8       21.89        -.57     41.44 o 
   2  17   8       16.38       36.8:     42.01 o 
   3  17   8       16.92       33.50     43.72 o 
   4  17   8      247.74      274.22     64.15 o 
   5  17   8       28.15       26.90     28.83 o 
   6  17   8      219.55      218.50     41.73 o 
   7  17   8        1.28      -25.45     43.15 o 
   8  17   8      359.93      237.34     42.15 o 
   9  17   8      541.55      553.65     57.20 o 
  10  17   8      830.63      927.68     94.81 o 
  11  17   8      641.12      673.91     86.30 o 
   4  18   8       12.85       28.95     46.55 o 
   5  18   8      132.67      127.74     56.77 o 
   6  18   8        2.:3       19.77     2:.55 o 
   7  18   8        3.38       11.77     2:.31 o 
   8  18   8     1085.84     1144.04    106.45 o 
  -4 -13   9       46.34       23.85     41.44 o 
  -3 -13   9         .74      -31.23     31.23 o 
  -2 -13   9       54.66       57.34     43.15 o 
  -1 -13   9      697.:9      802.21     90.84 o 
   0 -13   9      597.2:      680.15     84.03 o 
   1 -13   9      125.30      130.58     51.66 o 
  -7 -12   9        9.54       11.92     35.1: o 
  -6 -12   9         .21      -18.17     31.79 o 
  -5 -12   9       86.18       47.12     38.04 o 
  -4 -12   9       45.26       69.26     40.88 o 
  -3 -12   9      278.66      295.79     57.34 o 
  -2 -12   9      437.40      370.73     63.02 o 
  -1 -12   9      115.47      102.31     84.03 o 
   0 -12   9       39.73        1.50     23.99 o 
   1 -12   9      528.61      400.82     67.56 o 
   2 -12   9     1692.03     1715.39     86.91 o 
   3 -12   9      713.17      613.65     91.41 o 
   4 -12   9       39.37       37.78     51.66 o 
  -8 -11   9      112.93       5:.18     38.04 o 
  -7 -11   9      136.39      127.74     43.72 o 
  -6 -11   9        8.74       23.28     35.1: o 
  -5 -11   9       46.94       59.61     36.34 o 
  -4 -11   9      434.07      431.08     82.04 o 
  -3 -11   9      829.22      799.:6     53.57 o 
  -2 -11   9      203.23      133.01     28.49 o 
  -1 -11   9      122.04      132.17     2:.29 o 
   0 -11   9      823.81      886.88    107.87 o 
   1 -11   9      260.42      265.84     31.18 o 
   2 -11   9      254.01      199.83     35.91 o 
   3 -11   9     10:7.35     1160.78     70.05 o 
   4 -11   9      349.13      399.26     64.72 o 
   5 -11   9      611.98      584.58     55.38 o 
   6 -11   9     10:8.89     1133.21    104.46 o 
  -9 -10   9       24.33         .57     32.36 o 
  -8 -10   9         .00       -6.25     31.23 o 
  -7 -10   9        1.71      -26.68     26.68 o 
  -6 -10   9      241.97      174.30     43.72 o 
  -5 -10   9      458.04      484.53     39.6: o 
  -4 -10   9      367.77      344.33     35.84 o 
  -3 -10   9       13.53        1.44     17.83 o 
  -2 -10   9     1014.94     1084.00     58.87 o 
  -1 -10   9     1819.18     1666.76    149.5: o 
   0 -10   9     1146.25     1215.55     72.53 o 
   1 -10   9      154.21      136.10     27.47 o 
   2 -10   9      186.:4      155.33     42.:3 o 
   3 -10   9      127.59      174.42     33.50 o 
   4 -10   9       46.49       17.24     23.:5 o 
   5 -10   9      278.92      257.01     64.44 o 
   6 -10   9      640.91      675.80     57.41 o 
   7 -10   9      265.47      200.41     56.21 o 
   8 -10   9      690.83      744.31     87.:0 o 
 -10  -9   9         .04      -11.35     27.82 o 
  -9  -9   9       15.37       32.36     32.93 o 
  -8  -9   9       43.89         .00     27.82 o 
  -7  -9   9       90.99       96.96     22.43 o 
  -6  -9   9     1283.52     1211.33     54.82 o 
  -5  -9   9      864.69      936.42     48.84 o 
  -4  -9   9       64.34       39.64     36.62 o 
  -3  -9   9      310.2:      360.36     35.33 o 
  -2  -9   9     1761.48     1793.66     72.0: o 
  -1  -9   9     1891.10     175:.39    136.26 o 
   0  -9   9     1766.90     1864.90     62.11 o 
   1  -9   9      496.67      497.35     34.54 o 
   2  -9   9      403.12      433.96     33.82 o 
   3  -9   9      595.87      613.81     62.45 o 
   4  -9   9      121.43       95.56     28.60 o 
   5  -9   9       83.85       68.66     48.26 o 
   6  -9   9     1077.83     1041.72     64.63 o 
   7  -9   9     1326.82     1189.15     71.64 o 
   8  -9   9      435.15      410.47     47.77 o 
   9  -9   9     1031.40     1115.04    102.76 o 
 -10  -8   9        4.02       11.92     28.95 o 
  -9  -8   9        5.83       11.35     27.25 o 
  -8  -8   9      569.34      591.61     85.73 o 
  -7  -8   9      231.31      243.54     26.68 o 
  -6  -8   9      439.37      420.11     43.72 o 
  -5  -8   9      454.82      383.38     47.69 o 
  -4  -8   9      674.10      764.82     76.93 o 
  -3  -8   9     1544.76     1370.:9     58.52 o 
  -2  -8   9      282.0:      259.45     29.26 o 
  -1  -8   9     1287.44     1367.35     86.30 o 
   0  -8   9     11:9.17     1163.99     46.52 o 
   1  -8   9      363.36      420.14     31.20 o 
   2  -8   9      848.55      812.45     41.28 o 
   3  -8   9     1675.49     1562.10     56.56 o 
   4  -8   9      449.09      530.99     45.55 o 
   5  -8   9      508.25      485.72     31.42 o 
   6  -8   9      777.23      802.17     39.75 o 
   7  -8   9     11:2.4:     1231.74     97.89 o 
   8  -8   9      761.11      676.03     55.60 o 
   9  -8   9     11:1.56     1125.26     99.35 o 
  10  -8   9       20.33       27.25     40.88 o 
 -11  -7   9        7.65      -11.92     21.57 o 
 -10  -7   9       17.39       23.94     15.34 o 
  -9  -7   9      228.78      238.25     22.70 o 
  -8  -7   9     1170.58     11:7.33     43.35 o 
  -7  -7   9       36.77       37.63     16.55 o 
  -6  -7   9        4.38       -1.62      9.49 o 
  -5  -7   9     2454.59     2370.35     52.28 o 
  -4  -7   9     1016.29     1085.84     39.72 o 
  -3  -7   9     1122.11     1177.82    186.22 o 
  -2  -7   9      290.33      247.22     26.82 o 
  -1  -7   9       18.85       17.79     12.35 o 
   0  -7   9       36.25       39.21     14.36 o 
   1  -7   9        1.50       -1.51     12.20 o 
   2  -7   9      224.81      217.20     27.89 o 
   3  -7   9     1267.06     1225.05     54.23 o 
   4  -7   9     1391.88     1408.82     55.49 o 
   5  -7   9     1450.56     1475.98     48.39 o 
   6  -7   9     1114.41     1057.26     42.21 o 
   7  -7   9     2598.98     2640.87     69.39 o 
   8  -7   9      486.24      506.17     52.52 o 
   9  -7   9         .32        1.24     17.93 o 
  10  -7   9       14.59       -2.84     35.77 o 
  11  -7   9        1.38       2:.09     38.04 o 
 -12  -6   9       14.42       27.83     18.24 o 
 -11  -6   9       27.89       10.96     17.06 o 
 -10  -6   9      326.93      317.81     36.8: o 
  -9  -6   9      744.98      770.52     42.71 o 
  -8  -6   9      101.73       79.81     22.14 o 
  -7  -6   9      469.68      419.77     36.98 o 
  -6  -6   9       88.84       59.55     11.64 o 
  -5  -6   9     1457.91     1468.12     73.67 o 
  -4  -6   9     3234.29     3259.18     61.70 o 
  -3  -6   9     2692.01     2785.49     71.29 o 
  -2  -6   9      324.48      324.28     20.48 o 
  -1  -6   9      942.74      865.76     47.92 o 
   0  -6   9     1428.13     1382.59     45.75 o 
   1  -6   9      838.44      791.14     35.19 o 
   2  -6   9        2.:1       20.04     10.:5 o 
   3  -6   9      5:7.26      643.22     29.52 o 
   4  -6   9     3335.97     3305.76     85.39 o 
   5  -6   9     2329.18     2396.35     5:.23 o 
   6  -6   9     2737.21     2717.68     76.58 o 
   7  -6   9      464.44      519.67     35.84 o 
   8  -6   9        4.25       -9.3:     12.84 o 
   9  -6   9       72.35       81.44     21.71 o 
  10  -6   9       39.7:       15.16     19.04 o 
  11  -6   9       15.86        6.81     36.34 o 
  12  -6   9       48.52      160.67     48.26 o 
 -12  -5   9      127.19      126.52     21.07 o 
 -11  -5   9      836.01      824.51     39.24 o 
 -10  -5   9      117.38      114.58     24.70 o 
  -9  -5   9      208.74      237.67     26.71 o 
  -8  -5   9      691.25      666.39     29.47 o 
  -7  -5   9     1002.70     1026.57     35.13 o 
  -6  -5   9      703.92      657.95     17.1: o 
  -5  -5   9     183:.37     1869.98     34.77 o 
  -4  -5   9      437.04      459.47     24.50 o 
  -3  -5   9       73.74      100.49     11.77 o 
  -2  -5   9     1129.54     1032.11     2:.23 o 
  -1  -5   9       55.23       53.60      9.69 o 
   0  -5   9     1048.84     1016.40     29.86 o 
   1  -5   9     1670.63     1794.60     47.18 o 
   2  -5   9      537.60      618.23     26.78 o 
   3  -5   9     1182.49     1180.5:     49.58 o 
   4  -5   9     2728.58     2652.70     5:.28 o 
   5  -5   9     4263.33     4196.82     82.29 o 
   6  -5   9      712.68      718.72     32.28 o 
   7  -5   9       58.19       45.69     16.50 o 
   8  -5   9       54.72       47.61     17.62 o 
   9  -5   9       18.64        2.16     17.85 o 
  10  -5   9       40.22       43.10     44.85 o 
  11  -5   9      442.09      527.27     43.72 o 
  12  -5   9      552.26      598.3:     75.51 o 
  13  -5   9      285.12      184.52     53.94 o 
 -12  -4   9      133.58      156.78     28.39 o 
 -11  -4   9      269.36      317.13     46.84 o 
 -10  -4   9      186.33      202.53     39.46 o 
  -9  -4   9      653.55      643.02     31.06 o 
  -8  -4   9      897.15      917.18     2:.85 o 
  -7  -4   9     1005.21     1064.53     59.95 o 
  -6  -4   9     1570.14     1615.81     41.30 o 
  -5  -4   9     1159.68     1142.85     29.64 o 
  -4  -4   9       19.65       31.25      6.60 o 
  -3  -4   9       41.18       26.46      6.33 o 
  -2  -4   9      147.63      140.63      9.82 o 
  -1  -4   9       14.78       16.96      5.16 o 
   0  -4   9     1459.67     1446.:6     25.84 o 
   1  -4   9     3683.87     3581.05     44.27 o 
   2  -4   9     2005.30     1991.71     41.00 o 
   3  -4   9     3280.69     3473.57     59.60 o 
   4  -4   9     1125.12     1137.29     53.78 o 
   5  -4   9      182.28      172.26     23.85 o 
   6  -4   9       37.5:       63.62     13.69 o 
   7  -4   9       73.96       85.41     18.01 o 
   8  -4   9         .72        8.50     13.59 o 
   9  -4   9       19.64        8.64     16.83 o 
  10  -4   9       20.12        5.40     17.87 o 
  11  -4   9      623.97      594.5:     46.78 o 
  12  -4   9     10:0.28     1088.11     50.12 o 
  13  -4   9      836.22      747.71     82.89 o 
 -12  -3   9        6.23        8.31     12.43 o 
 -11  -3   9      105.19      10:.03     18.45 o 
 -10  -3   9      379.50      466.85     24.88 o 
  -9  -3   9        3.75       -2.24     10.18 o 
  -8  -3   9      5:5.26      615.31     23.36 o 
  -7  -3   9     4721.19     47:3.87     96.43 o 
  -6  -3   9     2558.33     2585.94     52.56 o 
  -5  -3   9         .61        -.98      7.70 o 
  -4  -3   9      855.90      867.50     18.05 o 
  -3  -3   9     1242.75     1161.61     23.87 o 
  -2  -3   9       45.:8       62.28      5.:3 o 
  -1  -3   9      610.27      693.14     13.62 o 
   0  -3   9      158.36      143.43      7.35 o 
   1  -3   9     2812.38     2812.42     35.22 o 
   2  -3   9    1514:.23    15199.38    165.92 o 
   3  -3   9     47:4.36     4862.37     56.61 o 
   4  -3   9      237.25      257.17     19.21 o 
   5  -3   9       50.69       49.48      8.49 o 
   6  -3   9       44.21       49.33     10.38 o 
   7  -3   9     1958.31     1888.26     44.17 o 
   8  -3   9      218.38      222.16     22.83 o 
   9  -3   9        3.91        9.47     14.11 o 
  10  -3   9         .58        7.64     16.89 o 
  11  -3   9       76.01       35.81     20.69 o 
  12  -3   9      213.49      286.01     36.13 o 
  13  -3   9      859.91     1008.30     90.27 o 
  14  -3   9      740.15      646.65     78.35 o 
 -12  -2   9      165.97      165.40     25.26 o 
 -11  -2   9      378.32      360.95     36.34 o 
 -10  -2   9      707.55      688.41     26.09 o 
  -9  -2   9      698.59      727.89     26.69 o 
  -8  -2   9      758.70      765.14     26.90 o 
  -7  -2   9       91.29       88.83      9.63 o 
  -6  -2   9       52.20       57.67      9.04 o 
  -5  -2   9      283.36      275.72     15.22 o 
  -4  -2   9      624.32      595.07     18.03 o 
  -3  -2   9     4420.7:     4266.52     52.27 o 
  -2  -2   9     2656.48     2550.81     31.79 o 
  -1  -2   9      915.77      876.58     14.46 o 
   0  -2   9     2272.48     2320.58     28.88 o 
   1  -2   9    12670.90    12761.16    121.98 o 
   2  -2   9     1305.02     1284.26     29.73 o 
   3  -2   9       19.15       17.49      5.06 o 
   4  -2   9      664.28      661.59     17.19 o 
   5  -2   9       21.05       12.25      5.36 o 
   6  -2   9     1190.11     1216.2:     28.72 o 
   7  -2   9        7.84       17.98      8.55 o 
   8  -2   9      405.72      360.31     21.68 o 
   9  -2   9     1602.82     1645.47     44.54 o 
  10  -2   9     1500.46     1393.90     64.44 o 
  11  -2   9       37.46       54.73     19.95 o 
  12  -2   9       32.94       13.42     21.57 o 
  13  -2   9      330.03      354.48     96.23 o 
  14  -2   9     1161.33     1174.65     96.:8 o 
  15  -2   9      372.52      285.57     59.61 o 
  -9  -1   9     2788.14     2794.92     95.38 o 
  -8  -1   9      238.56      221.73     13.25 o 
  -7  -1   9      205.24      203.30     23.85 o 
  -6  -1   9       59.02       78.32      7.81 o 
  -5  -1   9      103.33      109.88      8.20 o 
  -4  -1   9      24:.19      264.66     11.44 o 
  -3  -1   9     10:1.04     10:5.7:     17.08 o 
  -2  -1   9     2:80.73     2928.87     33.74 o 
  -1  -1   9     6689.38     6592.42     65.94 o 
   0  -1   9     8872.55     8918.4:     81.75 o 
   1  -1   9      48:.80      520.80     12.81 o 
   2  -1   9       63.28       75.56      5.:1 o 
   3  -1   9     1117.35     1063.62     18.81 o 
   4  -1   9      227.79      245.07     10.91 o 
   5  -1   9      489.75      515.55     15.17 o 
   6  -1   9      443.66      451.51     24.12 o 
   7  -1   9         .21        2.71      6.46 o 
   8  -1   9     2416.99     2371.08     47.88 o 
   9  -1   9      91:.29      944.04     33.34 o 
  10  -1   9      233.89      209.03     18.82 o 
  11  -1   9       59.43       55.60     16.33 o 
  12  -1   9      542.83      589.45     43.56 o 
  13  -1   9      444.60      402.72     39.15 o 
  14  -1   9      635.02      5:1.24     73.81 o 
  15  -1   9      589.59      652.33     77.78 o 
  -6   0   9      793.36      766.37     23.13 o 
  -5   0   9      5:1.24      576.94     13.18 o 
  -4   0   9       11.90       20.12      4.79 o 
  -3   0   9       40.72       29.75      6.51 o 
  -2   0   9    12813.13    12572.59    115.71 o 
  -1   0   9     9161.24     89:4.43     91.28 o 
   0   0   9      946.51      998.14     15.42 o 
   1   0   9      122.66      116.99      7.68 o 
   2   0   9     3404.72     3427.86     40.14 o 
   3   0   9      194.80      179.49      9.14 o 
   4   0   9      531.27      508.28     14.01 o 
   5   0   9     1444.34     1478.87     32.58 o 
   6   0   9       18.55       16.05      5.75 o 
   7   0   9        7.02        2.:0      6.32 o 
   8   0   9     2274.46     2298.91     41.43 o 
   9   0   9      151.67      149.33     15.40 o 
  10   0   9     1550.14     1610.70     59.75 o 
  11   0   9     2959.86     2964.:5     75.48 o 
  12   0   9      21:.43      192.70     23.87 o 
  13   0   9       11.45      -15.12     15.12 o 
  14   0   9      848.39      770.53     49.95 o 
  15   0   9      293.77      278.76     53.94 o 
  16   0   9      109.93      11:.93     47.69 o 
  -6   1   9      855.17      808.:3     27.82 o 
  -5   1   9     1034.61      966.99     21.31 o 
  -4   1   9     4986.12     4910.28     68.18 o 
  -3   1   9     7191.03     7087.92     82.69 o 
  -2   1   9     1193.42     1172.33     19.88 o 
  -1   1   9      716.85      744.89     13.60 o 
   0   1   9     2064.49     2213.55     25.14 o 
   1   1   9      517.08      532.89     11.22 o 
   2   1   9        1.82        7.79      4.18 o 
   3   1   9       31.37       2:.23      4.76 o 
   4   1   9     1659.63     1650.89     27.75 o 
   5   1   9      917.66      784.:5     17.4: o 
   6   1   9     7327.64     7331.96     78.1: o 
   7   1   9      99:.12     1037.26     22.:7 o 
   8   1   9       39.51       24.81      9.4: o 
   9   1   9        6.39        1.43      7.10 o 
  10   1   9     1913.18     1952.90     43.84 o 
  11   1   9     1448.59     1372.25     47.53 o 
  12   1   9     2339.21     2236.84     64.85 o 
  13   1   9      887.08      815.15     48.64 o 
  14   1   9       51.55       49.:4     21.21 o 
  15   1   9         .26       21.57     33.50 o 
  16   1   9       86.47       74.37     41.44 o 
  -5   2   9     2156.10     2179.88     54.46 o 
  -4   2   9    11236.60    10852.80    152.99 o 
  -3   2   9     3903.73     3849.28     50.51 o 
  -2   2   9     1089.21     1110.27     21.:4 o 
  -1   2   9      709.70      676.47     12.55 o 
   0   2   9       21.:3       23.67      3.50 o 
   1   2   9      223.02      227.26      7.71 o 
   2   2   9        6.68        6.49      3.99 o 
   3   2   9      654.12      707.38     14.91 o 
   4   2   9      378.99      365.19     10.78 o 
   5   2   9     1129.68     1119.29     18.03 o 
   6   2   9     2267.06     2269.22     32.49 o 
   7   2   9     1349.60     1373.29     24.63 o 
   8   2   9     2060.93     2169.60     35.7: o 
   9   2   9       99.20       70.24      8.88 o 
  10   2   9       47.78       46.25     10.70 o 
  11   2   9     2312.57     2277.7:     62.92 o 
  12   2   9     2056.91     196:.47     59.84 o 
  13   2   9        9.33        7.13     16.37 o 
  14   2   9      276.81      277.21     32.60 o 
  15   2   9       10.94      -13.06     27.82 o 
  16   2   9       26.75       29.52     33.50 o 
  -7   3   9      214.78      204.95     14.76 o 
  -6   3   9     2457.57     2437.74     40.3: o 
  -5   3   9     1805.75     1906.08     31.70 o 
  -4   3   9     2210.36     2085.98     2:.86 o 
  -3   3   9     2524.65     2434.22     35.26 o 
  -2   3   9     174:.43     1694.05     27.53 o 
  -1   3   9      5:5.83      633.32     14.78 o 
   0   3   9      885.07      869.88     13.28 o 
   1   3   9        7.25        1.85      3.37 o 
   2   3   9     5815.14     6192.92     58.97 o 
   3   3   9     1545.39     1526.16     23.23 o 
   4   3   9      753.43      737.47     14.86 o 
   5   3   9        1.23       -1.96      4.49 o 
   6   3   9      507.53      441.31     11.:7 o 
   7   3   9     4051.64     4068.92     46.44 o 
   8   3   9     1973.95     1959.62     28.88 o 
   9   3   9     11:9.09     1197.23     25.81 o 
  10   3   9     1335.52     1311.56     33.54 o 
  11   3   9      785.66      763.26     27.73 o 
  12   3   9       94.50       58.40     19.08 o 
  13   3   9        2.:6       20.61     17.32 o 
  14   3   9      225.26      2:7.08     33.77 o 
  15   3   9      290.39      245.83     47.69 o 
  16   3   9       64.81      124.90     43.15 o 
 -12   4   9         .70       -9.83      9.83 o 
 -11   4   9       63.62       62.62     11.44 o 
 -10   4   9        2.:1       10.79      8.97 o 
  -9   4   9       72.1:       67.95     15.05 o 
  -8   4   9     1380.38     1384.:2     66.43 o 
  -7   4   9     2589.75     2575.33     45.97 o 
  -6   4   9     2535.91     2543.91     44.99 o 
  -5   4   9     1281.33     1253.08     23.75 o 
  -4   4   9      281.64      282.09     11.14 o 
  -3   4   9      90:.94      90:.64     18.95 o 
  -2   4   9      164.12      162.57      6.43 o 
  -1   4   9       14.69        9.88      3.58 o 
   0   4   9        1.37        6.79      3.22 o 
   1   4   9      963.16     1040.54     15.96 o 
   2   4   9      554.23      506.81     12.30 o 
   3   4   9     9753.56    10052.88     86.62 o 
   4   4   9     1782.00     1845.09     24.:9 o 
   5   4   9     1779.19     1854.11     29.39 o 
   6   4   9      297.67      282.68     14.56 o 
   7   4   9       27.52       17.42      5.71 o 
   8   4   9     5507.10     5239.21     56.97 o 
   9   4   9     5679.65     5564.20     69.57 o 
  10   4   9      341.27      331.48     17.97 o 
  11   4   9      498.75      514.94     25.74 o 
  12   4   9       2:.22       2:.08     16.92 o 
  13   4   9       91.39       48.74     27.82 o 
  14   4   9       81.83       77.03     22.99 o 
  15   4   9      482.82      432.23     52.80 o 
  16   4   9      394.81      334.40     56.21 o 
  17   4   9      234.85      321.34     57.91 o 
 -11   5   9        8.22        7.91     11.15 o 
 -10   5   9        3.58        -.09     10.41 o 
  -9   5   9      2:5.74      278.79     20.46 o 
  -8   5   9     2588.51     2713.84     64.36 o 
  -7   5   9     3142.82     3165.71    100.36 o 
  -6   5   9     1077.41     1058.19     23.93 o 
  -5   5   9      933.91      951.61     22.32 o 
  -4   5   9      644.04      647.09     17.27 o 
  -3   5   9      164.59      161.64      9.73 o 
  -2   5   9       23.15       16.13      3.81 o 
  -1   5   9       77.4:       74.07      5.95 o 
   0   5   9     1016.62     1073.96     15.33 o 
   1   5   9      580.68      639.69     11.95 o 
   2   5   9      389.40      320.44      9.51 o 
   3   5   9     4869.4:     4913.63     50.51 o 
   4   5   9     2635.59     2574.95     31.77 o 
   5   5   9     1159.55     11:5.63     21.58 o 
   6   5   9       28.02       31.26      5.60 o 
   7   5   9     1240.95     1195.27     24.23 o 
   8   5   9     3486.45     3390.50     41.12 o 
   9   5   9     1119.95     1122.96     24.56 o 
  10   5   9       52.47       46.:0      9.69 o 
  11   5   9       12.98        1.70     12.13 o 
  12   5   9       35.23        5.21     15.81 o 
  13   5   9      358.:0      330.12     33.40 o 
  14   5   9      399.93      406.41     58.48 o 
  15   5   9      483.17      483.85     40.24 o 
  16   5   9      5:3.89      730.11     75.51 o 
  17   5   9      548.63      526.29     69.83 o 
 -11   6   9      357.89      347.21     25.89 o 
 -10   6   9      316.61      326.52     24.29 o 
  -9   6   9     1585.15     1628.23     71.82 o 
  -8   6   9      314.52      297.58     33.50 o 
  -7   6   9     1189.9:     1256.01     28.18 o 
  -6   6   9     1749.63     1785.40     58.39 o 
  -5   6   9       48.47       44.68      8.85 o 
  -4   6   9      156.07      162.64     16.09 o 
  -3   6   9     1119.72     1120.59     18.31 o 
  -2   6   9       78.43       59.58      5.87 o 
  -1   6   9      964.43      885.19     20.45 o 
   0   6   9     2619.46     2415.61     29.19 o 
   1   6   9     1080.87     1080.48     16.50 o 
   2   6   9       51.23       49.73      5.74 o 
   3   6   9      206.60      245.41      8.29 o 
   4   6   9     1955.32     2001.93     27.30 o 
   5   6   9     1883.48     1623.80     2:.69 o 
   6   6   9     3652.55     3525.96     41.05 o 
   7   6   9     3359.83     3198.84     44.22 o 
   8   6   9      102.90      119.35      9.98 o 
   9   6   9        8.69        4.55      6.87 o 
  10   6   9      765.93      752.29     29.39 o 
  11   6   9        2.74        -.59     12.19 o 
  12   6   9        4.82       16.75     15.55 o 
  13   6   9      128.97       99.23     34.35 o 
  14   6   9      496.76      467.54     46.55 o 
  15   6   9     1922.67     1896.86     74.35 o 
  16   6   9     1895.66     2043.86    119.23 o 
  17   6   9      394.68      453.06     68.6: o 
 -10   7   9     1229.73     1172.9:     45.74 o 
  -9   7   9      431.83      497.83     2:.29 o 
  -8   7   9     1059.83     1184.89     44.77 o 
  -7   7   9     1084.64     1184.05     39.26 o 
  -6   7   9      117.30      109.82     11.66 o 
  -5   7   9        4.06        1.78      7.17 o 
  -4   7   9        1.83       15.66      7.43 o 
  -3   7   9      143.72      167.65      9.23 o 
  -2   7   9      290.63      266.87     11.61 o 
  -1   7   9     1122.77     10:8.08     21.23 o 
   0   7   9     1661.54     1700.31     24.14 o 
   1   7   9     1164.15     1132.73     18.6: o 
   2   7   9       77.2:       73.11      6.85 o 
   3   7   9       54.65       59.59      6.98 o 
   4   7   9      743.23      709.55     15.75 o 
   5   7   9     4629.95     4553.25     53.87 o 
   6   7   9     2911.34     2791.:4     44.82 o 
   7   7   9      731.68      670.69     20.46 o 
   8   7   9       14.81       13.40      7.01 o 
   9   7   9      464.80      486.11     19.0: o 
  10   7   9      342.71      299.68     23.:8 o 
  11   7   9      171.81      138.47     24.:1 o 
  12   7   9      965.56     1041.46     55.07 o 
  13   7   9     1111.73     1088.88     54.15 o 
  14   7   9     1190.4:     1159.18     56.90 o 
  15   7   9      987.70      963.22     53.41 o 
  16   7   9      631.97      662.55     73.24 o 
  17   7   9      717.72      791.43     82.32 o 
 -10   8   9      773.54      742.48     39.74 o 
  -9   8   9      823.48      788.:9     39.69 o 
  -8   8   9      503.74      509.06     52.23 o 
  -7   8   9        5.06        5.87      9.77 o 
  -6   8   9      249.30      244.57     17.00 o 
  -5   8   9       32.72       33.04      9.86 o 
  -4   8   9      296.72      311.95     11.:7 o 
  -3   8   9      131.24      118.74      9.23 o 
  -2   8   9      196.69      176.51     10.63 o 
  -1   8   9      702.:6      725.79     20.60 o 
   0   8   9      862.84      837.06     19.15 o 
   1   8   9     3982.36     4134.44     53.37 o 
   2   8   9      122.65      124.65      8.27 o 
   3   8   9      702.83      686.68     15.67 o 
   4   8   9     1290.32     1260.04     21.92 o 
   5   8   9     3314.93     3259.11     43.34 o 
   6   8   9        6.55       20.3:      7.24 o 
   7   8   9       12.27       18.56      7.43 o 
   8   8   9      851.91      863.91     24.44 o 
   9   8   9      314.02      321.57     25.24 o 
  10   8   9       50.91       40.35     14.82 o 
  11   8   9      766.97      720.80     47.96 o 
  12   8   9     1154.65     11:4.07     56.68 o 
  13   8   9     2450.8:     23:9.49    166.06 o 
  14   8   9      489.37      469.75     57.34 o 
  15   8   9       67.57       56.38     23.28 o 
  16   8   9      346.:0      432.05     64.15 o 
  17   8   9      316.96      399.12     65.29 o 
  -9   9   9      453.98      488.92     35.72 o 
  -8   9   9         .57      -12.40     12.40 o 
  -7   9   9      132.06      11:.53     17.51 o 
  -6   9   9      184.17      173.25     19.29 o 
  -5   9   9       18.64       24.:4     13.18 o 
  -4   9   9      698.97      698.91     22.59 o 
  -3   9   9     182:.83     1756.89     36.64 o 
  -2   9   9       95.71       91.25     11.:2 o 
  -1   9   9      368.45      378.36     25.41 o 
   0   9   9       79.72       74.08     10.08 o 
   1   9   9        4.83       -4.11      6.44 o 
   2   9   9     6151.87     5971.:5     66.94 o 
   3   9   9     5348.56     5199.5:     5:.55 o 
   4   9   9       92.83      103.89      9.73 o 
   5   9   9      645.22      617.05     20.39 o 
   6   9   9      799.65      792.70     23.38 o 
   7   9   9       22.51       11.32     10.42 o 
   8   9   9         .31       -8.28     10.57 o 
   9   9   9      10:.18      107.49     15.97 o 
  10   9   9      626.02      669.15     35.03 o 
  11   9   9      862.64      954.52     41.77 o 
  12   9   9     2491.22     2370.69     82.91 o 
  13   9   9     1373.33     1391.72     63.55 o 
  14   9   9      864.61      856.58     70.3: o 
  15   9   9      108.89       89.85     26.32 o 
  16   9   9      121.32       73.24     40.31 o 
  17   9   9       2:.96       63.59     41.44 o 
  -8  10   9      157.59      221.99     42.01 o 
  -7  10   9       56.40       48.16     15.49 o 
  -6  10   9       35.25        6.42     13.16 o 
  -5  10   9      223.37      193.43     15.65 o 
  -4  10   9      131.63      125.09     14.61 o 
  -3  10   9      979.40     1035.87     33.03 o 
  -2  10   9     1081.15     1045.25     32.98 o 
  -1  10   9      113.95      124.60     19.95 o 
   0  10   9       95.:2      108.85     13.66 o 
   1  10   9     1563.75     1647.14     37.5: o 
   2  10   9     6526.43     6561.28     93.39 o 
   3  10   9      598.68      665.89     28.46 o 
   4  10   9      432.35      449.98     26.73 o 
   5  10   9      167.89      179.:1     17.13 o 
   6  10   9       62.13       79.88     13.81 o 
   7  10   9        2.52       -9.98      9.98 o 
   8  10   9      673.76      631.64     29.52 o 
   9  10   9      438.62      431.50     2:.37 o 
  10  10   9     4672.05     4718.83    104.24 o 
  11  10   9      865.38      881.07     48.16 o 
  12  10   9      628.98      584.61     43.32 o 
  13  10   9     1617.:9     1654.00     70.71 o 
  14  10   9     1651.60     1663.26    150.73 o 
  15  10   9        2.67       18.17     34.06 o 
  16  10   9       73.13       49.39     40.31 o 
  -8  11   9       35.02        7.38     29.52 o 
  -7  11   9      239.31      257.75     45.42 o 
  -6  11   9       13.50       14.58     18.82 o 
  -5  11   9        1.0:        3.69     19.2: o 
  -4  11   9       33.78       31.90     17.12 o 
  -3  11   9      183.67      200.:7     32.08 o 
  -2  11   9      347.40      366.73     66.43 o 
  -1  11   9     1440.33     1427.33     5:.48 o 
   0  11   9     2518.06     2458.44     87.:0 o 
   1  11   9       23.20       11.22     16.92 o 
   2  11   9       19.82       21.81     17.21 o 
   3  11   9     2366.69     2221.1:     63.15 o 
   4  11   9      956.65      964.75     37.04 o 
   5  11   9         .06        5.57     10.91 o 
   6  11   9       15.56       11.72     11.61 o 
   7  11   9      691.30      649.9:     2:.87 o 
   8  11   9     1159.95     1088.31     39.04 o 
   9  11   9     4484.97     4469.08    101.84 o 
  10  11   9     2549.75     2632.19     76.64 o 
  11  11   9      344.17      341.96     2:.67 o 
  12  11   9      137.12      134.66     28.39 o 
  13  11   9      121.39      125.47     27.69 o 
  14  11   9      335.40      356.91     38.44 o 
  15  11   9      159.07      178.27     47.69 o 
  16  11   9       47.13       68.6:     43.15 o 
  -7  12   9      169.44      139.0:     39.74 o 
  -6  12   9      516.94      552.86     47.97 o 
  -5  12   9      791.34      793.70     78.35 o 
  -4  12   9       12.86       -3.23     16.42 o 
  -3  12   9      620.19      633.71     42.91 o 
  -2  12   9      437.51      371.41     75.51 o 
  -1  12   9     3661.44     3452.43    105.47 o 
   0  12   9     2596.09     24:6.23     87.45 o 
   1  12   9      327.48      293.41     32.91 o 
   2  12   9      139.14      184.87     22.69 o 
   3  12   9       35.07        2.60     14.80 o 
   4  12   9      211.32      225.54     24.45 o 
   5  12   9       85.:5      108.87     24.25 o 
   6  12   9        7.15       -9.29     11.65 o 
   7  12   9      535.52      595.04     2:.96 o 
   8  12   9     2274.44     2312.92     68.99 o 
   9  12   9     1384.62     1299.41     51.62 o 
  10  12   9     2181.96     22:4.51     71.15 o 
  11  12   9     2959.88     2:81.45    127.34 o 
  12  12   9      216.52      23:.70     33.88 o 
  13  12   9      513.92      486.10     45.65 o 
  14  12   9        3.60       21.78     22.71 o 
  15  12   9      145.91      160.0:     49.96 o 
  16  12   9       79.62       54.50     42.58 o 
  -6  13   9      414.51      328.15     53.94 o 
  -5  13   9      296.15      341.30     39.87 o 
  -4  13   9       31.65       -7.95     33.50 o 
  -3  13   9      382.:4      383.84     37.8: o 
  -2  13   9      948.92      891.71     63.30 o 
  -1  13   9      367.82      373.63     38.31 o 
   0  13   9     1385.38     1322.08     64.94 o 
   1  13   9      512.86      456.80    106.73 o 
   2  13   9       70.64       65.23     22.:8 o 
   3  13   9        6.13        7.39     15.50 o 
   4  13   9       10.13         .82     15.28 o 
   5  13   9      112.08       90.55     22.68 o 
   6  13   9     1249.72     1293.37     53.24 o 
   7  13   9     1802.18     1802.64     53.76 o 
   8  13   9      598.56      639.0:     38.85 o 
   9  13   9      477.30      513.89     44.72 o 
  10  13   9     1858.45     1932.31     65.83 o 
  11  13   9      130.99      182.:4     31.93 o 
  12  13   9       29.87       31.97     2:.37 o 
  13  13   9       24.76         .42     20.84 o 
  14  13   9      127.85      134.55     46.55 o 
  15  13   9      138.54      185.65     52.80 o 
  -4  14   9     1849.66     1925.20    122.63 o 
  -3  14   9      413.48      489.96     70.3: o 
  -2  14   9      178.57      11:.36     47.12 o 
  -1  14   9      355.31      260.23     35.93 o 
   0  14   9      187.11      146.09     2:.72 o 
   1  14   9      111.27       72.0:     25.43 o 
   2  14   9         .42        5.37     20.84 o 
   3  14   9      131.16       83.52     22.20 o 
   4  14   9       82.52       37.82     19.05 o 
   5  14   9     1683.57     1587.18     5:.99 o 
   6  14   9     2632.68     2602.0:     80.01 o 
   7  14   9     1857.22     1857.71     82.89 o 
   8  14   9      750.24      820.88     56.68 o 
   9  14   9      164.72      188.90     27.13 o 
  10  14   9       10.18       -5.08     17.5: o 
  11  14   9       90.45       55.14     26.68 o 
  12  14   9      712.96      782.48     54.89 o 
  13  14   9         .04       2:.66     35.77 o 
  14  14   9      48:.53      435.46     69.83 o 
  -3  15   9      5:6.7:      688.10     84.59 o 
  -2  15   9      436.73      476.33     74.37 o 
  -1  15   9       24.:5       -8.52     37.47 o 
   0  15   9        7.62       18.34     23.36 o 
   1  15   9       17.67       -5.30     21.55 o 
   2  15   9      135.75      115.35     2:.72 o 
   3  15   9      203.38      174.:9     33.92 o 
   4  15   9      723.45      824.07     75.14 o 
   5  15   9      523.12      562.02     42.15 o 
   6  15   9     11:0.43     11:6.15     69.36 o 
   7  15   9     2:29.32     3182.67    113.58 o 
   8  15   9     1121.45     1127.85     68.19 o 
   9  15   9       36.2:        8.33     25.24 o 
  10  15   9        2.62      -18.07     18.07 o 
  11  15   9         .22       -9.14     2:.37 o 
  12  15   9        8.98       -2.99     23.99 o 
  13  15   9         .21      -24.98     34.63 o 
  14  15   9      106.21       64.72     44.85 o 
  -1  16   9        7.27       26.68     43.72 o 
   0  16   9         .40        5.68     36.8: o 
   1  16   9       39.93      -21.01     31.79 o 
   2  16   9      185.49      111.08     32.56 o 
   3  16   9     1260.9:     1325.31     76.47 o 
   4  16   9     1158.99     1058.25     68.34 o 
   5  16   9      528.32      431.49     40.05 o 
   6  16   9      598.2:      660.93    132.57 o 
   7  16   9      164.48      134.87     33.42 o 
   8  16   9      227.28      295.91     42.90 o 
   9  16   9      957.42     1061.82    227.10 o 
  10  16   9       99.57      132.17     35.2: o 
  11  16   9      248.61      209.79     38.32 o 
  12  16   9      672.49      638.14     82.89 o 
  13  16   9       62.44       38.61     43.15 o 
   1  17   9      144.18      147.61     54.50 o 
   2  17   9      485.31      469.52     75.51 o 
   3  17   9      525.99      482.01     76.64 o 
   4  17   9     2292.91     2399.66    136.26 o 
   5  17   9     1340.14     1433.54    116.95 o 
   6  17   9        3.42       13.32     43.:0 o 
   7  17   9        9.1:        9.51     27.89 o 
   8  17   9       56.61       10.22     28.50 o 
   9  17   9       84.30       74.81     34.34 o 
  10  17   9        1.27      -26.68     38.61 o 
  11  17   9      154.95       95.95     50.53 o 
   4  18   9      371.42      393.44     74.37 o 
   5  18   9      316.88      299.77     70.3: o 
   6  18   9      315.57      229.93     64.72 o 
   7  18   9      209.37      265.60     45.13 o 
   8  18   9       98.43       75.81     34.23 o 
  -5 -12  10      242.07      164.08     51.66 o 
  -4 -12  10     2213.64     22:4.45    140.23 o 
  -3 -12  10     201:.50     1841.18    126.04 o 
  -2 -12  10        1.0:       42.01     39.17 o 
  -1 -12  10      267.44      228.80     55.64 o 
   0 -12  10       93.14       82.32     44.85 o 
   1 -12  10       54.34       38.61     39.74 o 
   2 -12  10       94.98      154.99     49.96 o 
   3 -12  10       63.48       51.79     52.52 o 
  -7 -11  10      617.42      615.9:     74.37 o 
  -6 -11  10      701.47      771.56     81.75 o 
  -5 -11  10      454.71      362.78     59.04 o 
  -4 -11  10     1072.82      986.16     90.27 o 
  -3 -11  10      150.47      136.26     45.42 o 
  -2 -11  10       38.87       16.50     22.66 o 
  -1 -11  10       21.28       -5.80     20.60 o 
   0 -11  10      411.88      571.9:     48.74 o 
   1 -11  10      2:6.96      371.67     43.75 o 
   2 -11  10       31.96       16.61     25.61 o 
   3 -11  10      338.38      356.35    148.46 o 
   4 -11  10     1381.67     1522.77     94.53 o 
   5 -11  10      384.21      282.8:     43.92 o 
  -8 -10  10      759.24      744.87     76.64 o 
  -7 -10  10     11:0.6:     1188.84     94.24 o 
  -6 -10  10     1828.81     1754.31    112.41 o 
  -5 -10  10      138.21       92.54     40.88 o 
  -4 -10  10      216.25      186.47     29.46 o 
  -3 -10  10       40.39       5:.46     36.05 o 
  -2 -10  10       67.73       38.56     22.87 o 
  -1 -10  10      324.75      338.02     38.15 o 
   0 -10  10      498.99      483.16     58.76 o 
   1 -10  10      700.66      666.83     50.46 o 
   2 -10  10      760.55      719.68     43.90 o 
   3 -10  10     10:7.09      982.32     63.61 o 
   4 -10  10      361.64      2:4.41     40.89 o 
   5 -10  10      378.71      412.90     76.08 o 
   6 -10  10       63.52       38.9:     29.49 o 
   7 -10  10       65.14       34.06     42.58 o 
  -9  -9  10      203.17      202.68     46.55 o 
  -8  -9  10      452.48      392.88     58.48 o 
  -7  -9  10     1907.72     1788.94    107.87 o 
  -6  -9  10     1285.87     1278.46     56.03 o 
  -5  -9  10       15.76        8.13     17.2: o 
  -4  -9  10      225.57      274.9:     70.12 o 
  -3  -9  10      385.95      332.08     34.03 o 
  -2  -9  10      484.18      494.22     40.88 o 
  -1  -9  10       16.70       26.18     23.28 o 
   0  -9  10        7.72        4.82     18.91 o 
   1  -9  10     1336.66     1411.:3     55.36 o 
   2  -9  10     2232.2:     2286.53     73.11 o 
   3  -9  10      894.76      971.86     5:.60 o 
   4  -9  10      147.52      152.32     32.11 o 
   5  -9  10      534.82      567.52     51.16 o 
   6  -9  10      114.33      165.56     34.35 o 
   7  -9  10      103.82       91.41     45.42 o 
   8  -9  10      181.40      238.45     57.91 o 
 -10  -8  10      735.11      720.46     68.6: o 
  -9  -8  10     1483.65     1475.55     93.11 o 
  -8  -8  10      852.47      827.76     72.0: o 
  -7  -8  10      219.14      224.26     24.23 o 
  -6  -8  10      417.65      386.35     31.19 o 
  -5  -8  10      105.91      103.03     32.08 o 
  -4  -8  10      106.00      124.42     22.63 o 
  -3  -8  10      830.11      812.22     46.46 o 
  -2  -8  10      177.97      175.20     26.33 o 
  -1  -8  10      721.22      760.74     72.67 o 
   0  -8  10     1420.:0     1480.65     63.70 o 
   1  -8  10      47:.17      528.53     34.8: o 
   2  -8  10      369.54      407.77     32.14 o 
   3  -8  10      119.50      103.57     21.82 o 
   4  -8  10      354.27      414.86     42.:9 o 
   5  -8  10      109.71       67.67     32.36 o 
   6  -8  10      163.16      173.17     33.51 o 
   7  -8  10       72.18       71.41     29.30 o 
   8  -8  10         .65      -14.38     23.59 o 
   9  -8  10      477.78      379.82     67.56 o 
  10  -8  10      217.33      255.48     57.91 o 
 -11  -7  10      747.11      792.41     47.16 o 
 -10  -7  10     1967.03     2151.83     76.08 o 
  -9  -7  10     1407.23     1414.43     87.29 o 
  -8  -7  10      177.30      163.0:     21.06 o 
  -7  -7  10       2:.90       19.55      9.72 o 
  -6  -7  10        4.35       11.44     11.:4 o 
  -5  -7  10       23.80       32.36     14.60 o 
  -4  -7  10      182.57      174.61     23.19 o 
  -3  -7  10        1.69       -7.40     17.88 o 
  -2  -7  10     188:.34     1643.42     63.78 o 
  -1  -7  10     2341.2:     23:3.27     80.56 o 
   0  -7  10     1891.52     1808.88     56.72 o 
   1  -7  10      819.76      815.90     39.28 o 
   2  -7  10      338.87      344.66     29.18 o 
   3  -7  10         .76       21.70     16.22 o 
   4  -7  10       42.60       42.61     38.53 o 
   5  -7  10       18.36       14.73     20.83 o 
   6  -7  10     1147.75     1352.86     49.10 o 
   7  -7  10      315.6:      353.13     28.89 o 
   8  -7  10      685.20      713.94     39.59 o 
   9  -7  10      959.44      939.51     52.00 o 
  10  -7  10      748.67      715.35     82.89 o 
  11  -7  10      174.93      175.43     54.50 o 
 -11  -6  10      845.57      923.89     49.96 o 
 -10  -6  10      943.74     1016.27     47.77 o 
  -9  -6  10      85:.22      923.37     37.76 o 
  -8  -6  10      682.47      655.86     32.38 o 
  -7  -6  10      167.41      188.71     19.91 o 
  -6  -6  10     1069.42     1078.41     2:.97 o 
  -5  -6  10      429.91      453.41     22.13 o 
  -4  -6  10      618.99      565.19     24.68 o 
  -3  -6  10      150.01      153.61     15.42 o 
  -2  -6  10     1067.49     1080.23     48.33 o 
  -1  -6  10     1493.60     1446.68     57.95 o 
   0  -6  10      614.2:      589.37     31.59 o 
   1  -6  10      273.21      290.88     44.61 o 
   2  -6  10     1143.23     1087.58     55.08 o 
   3  -6  10      536.24      557.05     33.13 o 
   4  -6  10       20.46       25.98     13.05 o 
   5  -6  10       10.80        -.17     11.98 o 
   6  -6  10      121.58      125.61     22.28 o 
   7  -6  10        9.35       35.38     18.08 o 
   8  -6  10      155.1:      195.29     27.14 o 
   9  -6  10      319.48      333.63     33.50 o 
  10  -6  10     1437.76     1392.44     70.57 o 
  11  -6  10     1163.49     1164.9:    100.49 o 
  12  -6  10      424.14      252.64     58.48 o 
 -11  -5  10      454.08      424.21     62.74 o 
 -10  -5  10       12.57      -14.19     14.19 o 
  -9  -5  10      160.76      160.92     17.75 o 
  -8  -5  10       98.89       67.78     14.22 o 
  -7  -5  10       63.08       39.13     13.34 o 
  -6  -5  10      271.51      313.11     22.:3 o 
  -5  -5  10      457.61      472.63     17.17 o 
  -4  -5  10     1439.40     1422.40     35.55 o 
  -3  -5  10     3251.51     3206.88     85.:4 o 
  -2  -5  10     3301.07     3205.:9     61.35 o 
  -1  -5  10      796.86      765.14     2:.16 o 
   0  -5  10       33.57       26.83     12.23 o 
   1  -5  10       39.91       46.27     13.50 o 
   2  -5  10      319.59      328.33     24.86 o 
   3  -5  10     1489.57     1545.60     44.11 o 
   4  -5  10      544.88      587.91     28.94 o 
   5  -5  10      179.40      198.97     19.84 o 
   6  -5  10     1513.74     1574.22     49.87 o 
   7  -5  10       79.37       67.84     19.74 o 
   8  -5  10        3.17        1.39     14.78 o 
   9  -5  10      263.36      296.29     29.81 o 
  10  -5  10      354.44      2:2.6:     38.13 o 
  11  -5  10      93:.06      89:.75     47.78 o 
  12  -5  10     1454.:1     1448.87    10:.14 o 
 -12  -4  10      91:.42     1024.58     71.54 o 
 -11  -4  10      249.54      189.66     21.67 o 
 -10  -4  10       32.38       20.15     14.21 o 
  -9  -4  10       96.32       91.73     16.66 o 
  -8  -4  10       26.03        1.68     11.:5 o 
  -7  -4  10       57.49       64.76     12.76 o 
  -6  -4  10      565.71      5:7.91     26.80 o 
  -5  -4  10     2056.65     2130.60     34.91 o 
  -4  -4  10     1490.:0     1516.79     32.50 o 
  -3  -4  10     1060.37     1090.16     26.90 o 
  -2  -4  10      746.95      777.50     24.10 o 
  -1  -4  10     10:4.9:     10:9.09     24.70 o 
   0  -4  10      144.94      148.47     12.30 o 
   1  -4  10       48.68       46.28      7.88 o 
   2  -4  10      694.14      730.25     28.10 o 
   3  -4  10     1051.55     1066.89     54.69 o 
   4  -4  10        3.77       20.11     10.09 o 
   5  -4  10        8.20        5.79     10.64 o 
   6  -4  10     1581.43     1609.61     46.81 o 
   7  -4  10     2531.95     2595.47     72.53 o 
   8  -4  10      621.82      639.57     66.44 o 
   9  -4  10      2:2.39      293.52     28.08 o 
  10  -4  10     1283.09     1347.55     98.50 o 
  11  -4  10      697.27      656.01     57.63 o 
  12  -4  10      790.58      770.99     81.19 o 
  13  -4  10       63.74      100.:6     44.85 o 
 -12  -3  10     1042.86     1113.41     39.14 o 
 -11  -3  10      332.90      256.72     31.51 o 
 -10  -3  10      159.15      165.05     18.24 o 
  -9  -3  10      575.73      554.76     27.69 o 
  -8  -3  10       38.64       37.55     11.:2 o 
  -7  -3  10      131.46      153.98     22.:4 o 
  -6  -3  10     1494.73     1447.38     37.62 o 
  -5  -3  10     1982.14     2103.43     47.51 o 
  -4  -3  10     1129.86     1122.77     38.74 o 
  -3  -3  10      169.29      173.51     10.04 o 
  -2  -3  10      200.77      222.26     10.52 o 
  -1  -3  10      244.76      237.51     10.49 o 
   0  -3  10     1171.31     1217.85     22.16 o 
   1  -3  10      445.24      523.21     13.68 o 
   2  -3  10      574.73      590.94     16.50 o 
   3  -3  10      560.47      5:8.91     20.11 o 
   4  -3  10       16.42       19.12      9.97 o 
   5  -3  10       53.07       27.49     10.97 o 
   6  -3  10       92.28       83.32     13.87 o 
   7  -3  10     1704.12     1725.70     47.:0 o 
   8  -3  10     1884.39     1888.13     5:.09 o 
   9  -3  10     2388.71     2420.63     70.47 o 
  10  -3  10     1949.38     1822.37     75.61 o 
  11  -3  10      715.84      717.16     94.24 o 
  12  -3  10      107.74      133.94     45.14 o 
  13  -3  10       10.40      -11.35     31.79 o 
  14  -3  10       34.26       24.98     38.61 o 
 -12  -2  10        2.71       -2.53     10.35 o 
 -11  -2  10       18.11        1.54     10.23 o 
 -10  -2  10      185.:0      184.39     17.25 o 
  -9  -2  10      248.96      244.70     18.45 o 
  -8  -2  10     1819.48     1808.58     47.37 o 
  -7  -2  10     1943.76     1885.83     40.4: o 
  -6  -2  10      319.55      324.56     25.34 o 
  -5  -2  10     1635.19     1630.16     37.92 o 
  -4  -2  10      728.49      762.86     21.56 o 
  -3  -2  10       74.77       68.47      6.24 o 
  -2  -2  10         .72        -.11      4.39 o 
  -1  -2  10     1269.34     1319.96     23.31 o 
   0  -2  10     2995.33     2:26.98     50.70 o 
   1  -2  10       36.33       37.02      6.66 o 
   2  -2  10      921.44      815.17     17.08 o 
   3  -2  10      901.65      901.20     18.68 o 
   4  -2  10     1851.09     1884.42     35.83 o 
   5  -2  10      189.96      229.00     13.89 o 
   6  -2  10      369.:5      415.72     23.33 o 
   7  -2  10     2253.13     22:0.48     48.26 o 
   8  -2  10     1590.:0     1482.97     51.95 o 
   9  -2  10     2280.88     2235.5:     65.44 o 
  10  -2  10     1052.42     1001.91     44.89 o 
  11  -2  10       92.55       68.04     22.71 o 
  12  -2  10       42.81       50.58     21.27 o 
  13  -2  10       76.54       80.7:     26.41 o 
  14  -2  10      492.36      554.11     73.81 o 
 -10  -1  10       17.00       17.97     10.50 o 
  -9  -1  10      275.88      265.50     34.92 o 
  -8  -1  10     1282.84     11:8.48     32.91 o 
  -7  -1  10     1110.08     1056.83     64.15 o 
  -6  -1  10     1246.96     1230.92     42.14 o 
  -5  -1  10     1913.60     1834.72     32.94 o 
  -4  -1  10      127.24      138.03     10.06 o 
  -3  -1  10       31.79       38.45      4.56 o 
  -2  -1  10     1495.:0     1522.89     21.:5 o 
  -1  -1  10      141.36      185.27      7.97 o 
   0  -1  10      198.15      211.72     11.62 o 
   1  -1  10      396.28      433.12     11.:6 o 
   2  -1  10      714.19      764.44     18.59 o 
   3  -1  10      823.39      770.39     16.61 o 
   4  -1  10     4760.85     4770.1:     63.51 o 
   5  -1  10      439.59      506.95     18.08 o 
   6  -1  10     1080.91     1085.37     2:.00 o 
   7  -1  10     2465.03     2452.29     55.64 o 
   8  -1  10     3699.95     3554.22     62.76 o 
   9  -1  10      546.62      511.52     25.91 o 
  10  -1  10         .74      -15.24     15.24 o 
  11  -1  10        3.43       15.23     31.79 o 
  12  -1  10      217.48      178.34     28.76 o 
  13  -1  10       11.58       -4.07     31.23 o 
  14  -1  10      152.81      161.24     46.55 o 
  15  -1  10     1144.81     11:7.58    100.:6 o 
  -7   0  10      616.05      5:0.88     40.59 o 
  -6   0  10      269.49      272.27     21.89 o 
  -5   0  10       16.28       21.45      5.36 o 
  -4   0  10     1050.24     1029.26     21.76 o 
  -3   0  10     2476.54     2415.45     39.97 o 
  -2   0  10      778.68      751.45     13.59 o 
  -1   0  10      839.20      728.61     23.82 o 
   0   0  10         .72       -1.46      3.56 o 
   1   0  10       13.69       14.41      4.19 o 
   2   0  10     1634.38     1618.99     31.70 o 
   3   0  10      179.:2      185.53      8.91 o 
   4   0  10      560.25      542.48     14.09 o 
   5   0  10     4775.48     4750.87     5:.03 o 
   6   0  10     2091.56     2114.49     42.43 o 
   7   0  10     1189.14     1176.48     29.86 o 
   8   0  10      208.44      200.94     17.79 o 
   9   0  10     1985.81     1832.92     47.:2 o 
  10   0  10       51.39       45.90     14.61 o 
  11   0  10     1735.18     1697.31     55.40 o 
  12   0  10      225.82      245.83     46.55 o 
  13   0  10       31.34        7.80     18.25 o 
  14   0  10      175.87      190.76     47.12 o 
  15   0  10     1553.59     1324.53    101.63 o 
  -6   1  10       19.77       10.19      4.47 o 
  -5   1  10      742.29      764.:6     18.21 o 
  -4   1  10     2223.93     2258.6:     35.71 o 
  -3   1  10       11.41       29.51      5.76 o 
  -2   1  10       51.26       52.19      5.:9 o 
  -1   1  10       62.22       70.87      5.49 o 
   0   1  10     3310.57     3178.66     33.86 o 
   1   1  10     2:04.71     2:20.57     42.81 o 
   2   1  10        2.84        1.97      4.75 o 
   3   1  10      315.83      274.16      9.79 o 
   4   1  10     4013.15     3939.08     44.31 o 
   5   1  10    16294.63    16364.78    156.23 o 
   6   1  10     3310.56     3178.36     61.45 o 
   7   1  10     1337.81     1313.84     35.53 o 
   8   1  10        9.33       -3.71      6.13 o 
   9   1  10      232.67      266.73     23.43 o 
  10   1  10      590.53      581.77     38.27 o 
  11   1  10        1.38       -8.18     10.74 o 
  12   1  10         .71        -.74     13.09 o 
  13   1  10     1081.85     1078.92     56.57 o 
  14   1  10      401.83      375.38     38.21 o 
  15   1  10      613.97      595.56     72.67 o 
  16   1  10      581.82      531.40     74.37 o 
  -6   2  10      168.51      178.32     17.5: o 
  -5   2  10      147.61      153.51      8.69 o 
  -4   2  10      331.33      284.41     10.37 o 
  -3   2  10       51.37       76.44      8.67 o 
  -2   2  10     1583.27     1604.:4     24.82 o 
  -1   2  10       33.43       32.96      4.21 o 
   0   2  10     2154.54     2055.02     23.:8 o 
   1   2  10     3410.71     3478.10     37.04 o 
   2   2  10     2114.07     2039.76     27.48 o 
   3   2  10     4912.89     4783.11     49.79 o 
   4   2  10     3647.23     3525.20     40.36 o 
   5   2  10      403.:6      358.98     12.71 o 
   6   2  10     2748.56     2783.:1     35.51 o 
   7   2  10     1763.03     1683.54     33.20 o 
   8   2  10        6.20       15.10      7.15 o 
   9   2  10      495.02      499.22     23.30 o 
  10   2  10      193.23      199.74     18.06 o 
  11   2  10      278.67      24:.73     20.74 o 
  12   2  10     3130.26     3174.36    112.13 o 
  13   2  10     1776.64     178:.73    114.12 o 
  14   2  10      211.54      174.78     29.10 o 
  15   2  10       51.27       22.14     36.8: o 
  16   2  10      173.:1      143.07     47.12 o 
  -7   3  10     1164.81     1181.16     27.90 o 
  -6   3  10     2515.91     2428.86     41.06 o 
  -5   3  10        5.18       14.69      5.12 o 
  -4   3  10      125.87      134.18     11.85 o 
  -3   3  10      448.32      432.12     19.31 o 
  -2   3  10      794.80      767.34     29.15 o 
  -1   3  10        5.82        6.16      3.63 o 
   0   3  10      2:7.71      312.73      9.31 o 
   1   3  10     1969.72     1921.21     22.55 o 
   2   3  10     4156.13     4082.81     42.97 o 
   3   3  10     4891.91     4735.82     49.28 o 
   4   3  10     2:56.26     2:66.40     36.27 o 
   5   3  10     1622.48     1463.62     24.64 o 
   6   3  10     1156.83     1211.41     21.31 o 
   7   3  10     1239.31     1184.3:     29.66 o 
   8   3  10      589.48      5:8.66     24.92 o 
   9   3  10      426.78      384.22     15.84 o 
  10   3  10      119.01      140.83     15.91 o 
  11   3  10     2674.16     2616.8:     53.65 o 
  12   3  10     2235.25     2092.87    143.35 o 
  13   3  10     1124.05     1050.30     58.48 o 
  14   3  10      714.41      731.94     47.52 o 
  15   3  10       66.32       77.21     38.04 o 
  16   3  10         .88      -17.03     31.79 o 
 -11   4  10      205.50      189.37     20.72 o 
 -10   4  10      107.95      109.16     14.19 o 
  -9   4  10      665.34      634.46     41.73 o 
  -8   4  10      388.11      389.68     50.24 o 
  -7   4  10       27.41       37.36      6.69 o 
  -6   4  10      473.09      45:.24     15.57 o 
  -5   4  10      845.64      918.15     27.57 o 
  -4   4  10       29.81       27.70      7.20 o 
  -3   4  10     1835.83     1883.92     31.22 o 
  -2   4  10     1049.61     1005.67     23.75 o 
  -1   4  10        1.18        4.8:      3.59 o 
   0   4  10      296.45      2:4.19      8.94 o 
   1   4  10     2179.20     2111.96     25.67 o 
   2   4  10    10997.59    10885.24     98.33 o 
   3   4  10     4759.93     45:3.12     47.87 o 
   4   4  10     2667.97     2698.27     33.20 o 
   5   4  10       16.42       19.45      5.48 o 
   6   4  10     1541.80     1575.65     2:.62 o 
   7   4  10       17.37       14.13      6.31 o 
   8   4  10      455.83      373.35     16.97 o 
   9   4  10     1587.26     1681.88     31.52 o 
  10   4  10      904.52      963.33     32.45 o 
  11   4  10      764.55      756.82     36.7: o 
  12   4  10     1323.84     1305.58     58.73 o 
  13   4  10     2145.88     2022.06     88.85 o 
  14   4  10      372.61      406.54     57.63 o 
  15   4  10       57.02       24.71     20.06 o 
  16   4  10        7.76       14.19     31.79 o 
  17   4  10         .21        3.97     37.47 o 
 -11   5  10       43.53       47.80     12.43 o 
 -10   5  10      378.29      365.31     21.88 o 
  -9   5  10      763.51      763.23     35.48 o 
  -8   5  10         .48       12.28      9.95 o 
  -7   5  10       62.01       71.96     12.12 o 
  -6   5  10        1.05       -2.:8      5.79 o 
  -5   5  10       37.5:       29.76      7.05 o 
  -4   5  10         .94        2.17      5.37 o 
  -3   5  10        2.77        4.6:      5.46 o 
  -2   5  10      771.25      730.71     13.99 o 
  -1   5  10     3321.42     3309.40     37.9: o 
   0   5  10     2:06.:6     2969.81     33.36 o 
   1   5  10     5816.77     5948.88     55.24 o 
   2   5  10     3585.17     355:.60     38.28 o 
   3   5  10      798.62      781.25     16.26 o 
   4   5  10      274.0:      361.35     12.14 o 
   5   5  10      168.98      200.50     10.04 o 
   6   5  10      43:.89      384.75     13.15 o 
   7   5  10       34.32       17.35      6.62 o 
   8   5  10     3169.47     2:72.95     44.70 o 
   9   5  10     5:85.10     5932.54     93.71 o 
  10   5  10     3381.18     3417.81     67.17 o 
  11   5  10     1080.08     1044.00     42.44 o 
  12   5  10       10.01      -13.09     13.09 o 
  13   5  10       20.49        8.21     18.06 o 
  14   5  10      234.83      119.47     45.14 o 
  15   5  10      933.00      988.50     55.03 o 
  16   5  10      121.46      122.06     42.58 o 
  17   5  10      276.07      279.8:     55.64 o 
 -10   6  10      342.99      358.16     24.69 o 
  -9   6  10      191.71      167.29     27.25 o 
  -8   6  10      178.23      169.62     18.86 o 
  -7   6  10         .36       -9.77     10.36 o 
  -6   6  10     1056.34     1041.53     26.24 o 
  -5   6  10        9.63       16.81      6.84 o 
  -4   6  10        7.34       -3.57      6.13 o 
  -3   6  10     1164.04     1189.67     27.91 o 
  -2   6  10     1189.82     11:5.1:     20.45 o 
  -1   6  10     4994.05     4978.44     57.56 o 
   0   6  10     5:30.71     5:67.14     59.86 o 
   1   6  10     4379.2:     4262.99     42.75 o 
   2   6  10      167.64      156.12      7.18 o 
   3   6  10      487.60      502.09     12.42 o 
   4   6  10       28.63       11.78      4.16 o 
   5   6  10       79.95       64.61      6.18 o 
   6   6  10      107.24      108.70      9.18 o 
   7   6  10      770.69      816.61     24.35 o 
   8   6  10      651.49      649.19     17.51 o 
   9   6  10     2315.57     2313.35     37.66 o 
  10   6  10     3924.16     3856.77    117.60 o 
  11   6  10     11:0.42     1226.25     48.56 o 
  12   6  10       13.95       14.57     34.35 o 
  13   6  10      268.72      213.44     46.27 o 
  14   6  10      159.18      210.72     36.34 o 
  15   6  10      167.53      155.74     27.41 o 
  16   6  10       34.48       17.5:     33.50 o 
  17   6  10       63.89       72.0:     42.58 o 
 -10   7  10       50.42       38.42     15.82 o 
  -9   7  10      259.65      235.31     23.:9 o 
  -8   7  10      157.39      144.03     18.91 o 
  -7   7  10       80.84      101.45     16.89 o 
  -6   7  10      2:1.01      291.81     16.94 o 
  -5   7  10      666.78      684.30     22.91 o 
  -4   7  10        1.52        2.27      7.14 o 
  -3   7  10      160.99      184.58      8.91 o 
  -2   7  10     2568.48     2617.49     36.15 o 
  -1   7  10     4583.91     4642.75     55.98 o 
   0   7  10     7126.72     7018.73     78.22 o 
   1   7  10     2256.3:     2213.28     27.18 o 
   2   7  10       68.8:       70.1:      5.74 o 
   3   7  10      138.84      164.76      7.62 o 
   4   7  10      874.39      875.91     17.72 o 
   5   7  10     2731.12     2587.81     34.16 o
[truncated: 267,802 more chars]
